# Supplementary material for: Surface-Controlled TiO2 Nanocrystals with Catalytically Active Single-Site Co Incorporation for the Oxygen Evolution Reaction
Source: J Am Chem Soc. 2025 May 27;147(22):19391–9. doi: 10.1021/jacs.5c05795 (PMC12147152; doi:10.1021/jacs.5c05795)
Supplement: Supplementary file 2 [file ja5c05795_si_002.zip]

Archive with 143 entries (124 files):
- Geometry&Energy/
- Geometry&Energy/.DS_Store
- __MACOSX/Geometry&Energy/._.DS_Store
- Geometry&Energy/001/
- Geometry&Energy/101/
- Geometry&Energy/ReadMe.txt
- __MACOSX/Geometry&Energy/._ReadMe.txt
- Geometry&Energy/001/001_vib.txt
- __MACOSX/Geometry&Energy/001/._001_vib.txt
- Geometry&Energy/001/state5/
- Geometry&Energy/001/state2/
- Geometry&Energy/001/.DS_Store
- __MACOSX/Geometry&Energy/001/._.DS_Store
- Geometry&Energy/001/state3/
- Geometry&Energy/001/state4/
- Geometry&Energy/001/state1/
- Geometry&Energy/001/state6/
- Geometry&Energy/001/state7/
- Geometry&Energy/001/TS/
- Geometry&Energy/101/state5/
- Geometry&Energy/101/state2/
- Geometry&Energy/101/.DS_Store
- __MACOSX/Geometry&Energy/101/._.DS_Store
- Geometry&Energy/101/state3/
- Geometry&Energy/101/state4/
- Geometry&Energy/101/101_vib.txt
- __MACOSX/Geometry&Energy/101/._101_vib.txt
- Geometry&Energy/101/state1/
- Geometry&Energy/101/state6/
- Geometry&Energy/101/state7/
- Geometry&Energy/101/TS/
- Geometry&Energy/001/state5/geo_001_state5_dn0.0.in
- __MACOSX/Geometry&Energy/001/state5/._geo_001_state5_dn0.0.in
- Geometry&Energy/001/state5/geo_001_state5_dn-0.5.in
- __MACOSX/Geometry&Energy/001/state5/._geo_001_state5_dn-0.5.in
- Geometry&Energy/001/state5/geo_001_state5_dn0.5.in
- __MACOSX/Geometry&Energy/001/state5/._geo_001_state5_dn0.5.in
- Geometry&Energy/001/state2/geo_001_state2_dn1.0.in
- __MACOSX/Geometry&Energy/001/state2/._geo_001_state2_dn1.0.in
- Geometry&Energy/001/state2/geo_001_state2_dn0.5.in
- __MACOSX/Geometry&Energy/001/state2/._geo_001_state2_dn0.5.in
- Geometry&Energy/001/state2/geo_001_state2_dn0.0.in
- __MACOSX/Geometry&Energy/001/state2/._geo_001_state2_dn0.0.in
- Geometry&Energy/001/state3/geo_001_state3_dn1.0.in
- __MACOSX/Geometry&Energy/001/state3/._geo_001_state3_dn1.0.in
- Geometry&Energy/001/state3/geo_001_state3_dn0.5.in
- __MACOSX/Geometry&Energy/001/state3/._geo_001_state3_dn0.5.in
- Geometry&Energy/001/state3/geo_001_state3_dn0.0.in
- __MACOSX/Geometry&Energy/001/state3/._geo_001_state3_dn0.0.in
- Geometry&Energy/001/state4/geo_001_state4_dn0.0.in
- __MACOSX/Geometry&Energy/001/state4/._geo_001_state4_dn0.0.in
- Geometry&Energy/001/state4/geo_001_state4_dn0.5.in
- __MACOSX/Geometry&Energy/001/state4/._geo_001_state4_dn0.5.in
- Geometry&Energy/001/state4/geo_001_state4_dn-0.5.in
- __MACOSX/Geometry&Energy/001/state4/._geo_001_state4_dn-0.5.in
- Geometry&Energy/001/state1/geo_001_state1_dn-0.5.in
- __MACOSX/Geometry&Energy/001/state1/._geo_001_state1_dn-0.5.in
- Geometry&Energy/001/state1/geo_001_state1_dn0.0.in
- __MACOSX/Geometry&Energy/001/state1/._geo_001_state1_dn0.0.in
- Geometry&Energy/001/state1/geo_001_state1_dn0.5.in
- __MACOSX/Geometry&Energy/001/state1/._geo_001_state1_dn0.5.in
- Geometry&Energy/001/state6/geo_001_state6_dn0.5.in
- __MACOSX/Geometry&Energy/001/state6/._geo_001_state6_dn0.5.in
- Geometry&Energy/001/state6/geo_001_state6_dn1.0.in
- __MACOSX/Geometry&Energy/001/state6/._geo_001_state6_dn1.0.in
- Geometry&Energy/001/state6/geo_001_state6_dn0.0.in
- __MACOSX/Geometry&Energy/001/state6/._geo_001_state6_dn0.0.in
- Geometry&Energy/001/state7/geo_001_state7_dn0.5.in
- __MACOSX/Geometry&Energy/001/state7/._geo_001_state7_dn0.5.in
- Geometry&Energy/001/state7/geo_001_state7_dn0.0.in
- __MACOSX/Geometry&Energy/001/state7/._geo_001_state7_dn0.0.in
- Geometry&Energy/001/state7/geo_001_state7_dn-0.5.in
- __MACOSX/Geometry&Energy/001/state7/._geo_001_state7_dn-0.5.in
- Geometry&Energy/001/TS/geo_001_TS_dn-0.1.in
- __MACOSX/Geometry&Energy/001/TS/._geo_001_TS_dn-0.1.in
- Geometry&Energy/001/TS/geo_001_TS_dn-0.2.in
- __MACOSX/Geometry&Energy/001/TS/._geo_001_TS_dn-0.2.in
- Geometry&Energy/001/TS/geo_001_TS_dn0.1.in
- __MACOSX/Geometry&Energy/001/TS/._geo_001_TS_dn0.1.in
- Geometry&Energy/001/TS/geo_001_TS_dn0.0.in
- __MACOSX/Geometry&Energy/001/TS/._geo_001_TS_dn0.0.in
- Geometry&Energy/001/TS/geo_001_TS_dn-0.3.in
- __MACOSX/Geometry&Energy/001/TS/._geo_001_TS_dn-0.3.in
- Geometry&Energy/101/state5/geo_101_state5_dn1.0.in
- __MACOSX/Geometry&Energy/101/state5/._geo_101_state5_dn1.0.in
- Geometry&Energy/101/state5/geo_101_state5_dn0.5.in
- __MACOSX/Geometry&Energy/101/state5/._geo_101_state5_dn0.5.in
- Geometry&Energy/101/state5/geo_101_state5_dn1.5.in
- __MACOSX/Geometry&Energy/101/state5/._geo_101_state5_dn1.5.in
- Geometry&Energy/101/state2/geo_101_state2_dn1.7.in
- __MACOSX/Geometry&Energy/101/state2/._geo_101_state2_dn1.7.in
- Geometry&Energy/101/state2/geo_101_state2_dn1.6.in
- __MACOSX/Geometry&Energy/101/state2/._geo_101_state2_dn1.6.in
- Geometry&Energy/101/state2/geo_101_state2_dn1.8.in
- __MACOSX/Geometry&Energy/101/state2/._geo_101_state2_dn1.8.in
- Geometry&Energy/101/state2/geo_101_state2_dn1.5.in
- __MACOSX/Geometry&Energy/101/state2/._geo_101_state2_dn1.5.in
- Geometry&Energy/101/state2/geo_101_state2_dn1.4.in
- __MACOSX/Geometry&Energy/101/state2/._geo_101_state2_dn1.4.in
- Geometry&Energy/101/state3/geo_101_state3_dn2.0.in
- __MACOSX/Geometry&Energy/101/state3/._geo_101_state3_dn2.0.in
- Geometry&Energy/101/state3/geo_101_state3_dn1.5.in
- __MACOSX/Geometry&Energy/101/state3/._geo_101_state3_dn1.5.in
- Geometry&Energy/101/state3/geo_101_state3_dn1.0.in
- __MACOSX/Geometry&Energy/101/state3/._geo_101_state3_dn1.0.in
- Geometry&Energy/101/state4/geo_101_state4_dn1.0.in
- __MACOSX/Geometry&Energy/101/state4/._geo_101_state4_dn1.0.in
- Geometry&Energy/101/state4/geo_101_state4_dn0.5.in
- __MACOSX/Geometry&Energy/101/state4/._geo_101_state4_dn0.5.in
- Geometry&Energy/101/state4/geo_101_state4_dn0.0.in
- __MACOSX/Geometry&Energy/101/state4/._geo_101_state4_dn0.0.in
- Geometry&Energy/101/state1/geo_101_state1_dn1.0.in
- __MACOSX/Geometry&Energy/101/state1/._geo_101_state1_dn1.0.in
- Geometry&Energy/101/state1/geo_101_state1_dn1.1.in
- __MACOSX/Geometry&Energy/101/state1/._geo_101_state1_dn1.1.in
- Geometry&Energy/101/state1/geo_101_state1_dn1.2.in
- __MACOSX/Geometry&Energy/101/state1/._geo_101_state1_dn1.2.in
- Geometry&Energy/101/state1/geo_101_state1_dn1.3.in
- __MACOSX/Geometry&Energy/101/state1/._geo_101_state1_dn1.3.in
- Geometry&Energy/101/state1/geo_101_state1_dn0.9.in
- __MACOSX/Geometry&Energy/101/state1/._geo_101_state1_dn0.9.in
- Geometry&Energy/101/state6/geo_101_state6_dn1.5.in
- __MACOSX/Geometry&Energy/101/state6/._geo_101_state6_dn1.5.in
- Geometry&Energy/101/state6/geo_101_state6_dn0.5.in
- __MACOSX/Geometry&Energy/101/state6/._geo_101_state6_dn0.5.in
- Geometry&Energy/101/state6/geo_101_state6_dn1.0.in
- __MACOSX/Geometry&Energy/101/state6/._geo_101_state6_dn1.0.in
- Geometry&Energy/101/state7/geo_101_state7_dn1.5.in
- __MACOSX/Geometry&Energy/101/state7/._geo_101_state7_dn1.5.in
- Geometry&Energy/101/state7/geo_101_state7_dn0.5.in
- __MACOSX/Geometry&Energy/101/state7/._geo_101_state7_dn0.5.in
- Geometry&Energy/101/state7/geo_101_state7_dn1.0.in
- __MACOSX/Geometry&Energy/101/state7/._geo_101_state7_dn1.0.in
- Geometry&Energy/101/TS/geo_101_TS_dn1.1.in
- __MACOSX/Geometry&Energy/101/TS/._geo_101_TS_dn1.1.in
- Geometry&Energy/101/TS/geo_101_TS_dn1.5.in
- __MACOSX/Geometry&Energy/101/TS/._geo_101_TS_dn1.5.in
- Geometry&Energy/101/TS/geo_101_TS_dn1.4.in
- __MACOSX/Geometry&Energy/101/TS/._geo_101_TS_dn1.4.in
- Geometry&Energy/101/TS/geo_101_TS_dn1.3.in
- __MACOSX/Geometry&Energy/101/TS/._geo_101_TS_dn1.3.in
- Geometry&Energy/101/TS/geo_101_TS_dn1.2.in
- __MACOSX/Geometry&Energy/101/TS/._geo_101_TS_dn1.2.in
