# Supplementary material for: Surface-Controlled TiO2 Nanocrystals with Catalytically Active Single-Site Co Incorporation for the Oxygen Evolution Reaction
Source: J Am Chem Soc. 2025 May 27;147(22):19391–9. doi: 10.1021/jacs.5c05795 (PMC12147152; doi:10.1021/jacs.5c05795)
Supplement: Supplementary file 2 [file ja5c05795_si_002.zip › Geometry&Energy/ReadMe.txt]

Each leaf directory contains geometry files for a reaction coordinate with different charges. 
The header of each file includes the number of excess electrons compared to a neutral system (dn), Helmholtz free energy (F) in Ha, electrochemical potential (mu) in Ha, and total number of electrons (n) in the following format:
#  dn   F   mu   n

For each facet, the vibrational contributions (enthalpy and entropy) in eV scale for each state are summarized in a text file located in the top-level directory.
