# Supplementary material for: Surface-Controlled TiO2 Nanocrystals with Catalytically Active Single-Site Co Incorporation for the Oxygen Evolution Reaction
Source: J Am Chem Soc. 2025 May 27;147(22):19391–9. doi: 10.1021/jacs.5c05795 (PMC12147152; doi:10.1021/jacs.5c05795)
Supplement: Supplementary file 2 [file ja5c05795_si_002.zip › Geometry&Energy/001/state5/geo_001_state5_dn0.0.in]

# 0.0   -1970.9005893424682654   -0.190473610   515.000000

lattice  \
       14.3781704661                 0.0                 0.0  \
                 0.0       14.3781704661                 0.0  \
                 0.0                 0.0       48.2261900591

coords-type Lattice
ion Co  0.4988563706902688    0.4864004962312929    0.5866328488119684   1
ion Ti  0.0000000000000000    0.0000000000000000    0.2122000029999995   0
ion Ti  0.5000000000000000    0.0000000000000000    0.2122000029999995   0
ion Ti  0.0000000000000000    0.5000000000000000    0.2122000029999995   0
ion Ti  0.5000000000000000    0.5000000000000000    0.2122000029999995   0
ion Ti  0.0000000000000000    0.2500000000000000    0.3071199899999968   0
ion Ti  0.5000000000000000    0.2500000000000000    0.3071199899999968   0
ion Ti  0.0000000000000000    0.7499999839999987    0.3071199899999968   0
ion Ti  0.5000000000000000    0.7499999839999987    0.3071199899999968   0
ion Ti  0.2500000000000000    0.2500000000000000    0.4020399950000026   0
ion Ti  0.7499999839999987    0.2500000000000000    0.4020399950000026   0
ion Ti  0.2500000000000000    0.7499999839999987    0.4020399950000026   0
ion Ti  0.7499999839999987    0.7499999839999987    0.4020399950000026   0
ion Ti  0.2529854164730787    0.9984371431863778    0.4968560071224341   1
ion Ti  0.7489628540951326    0.9990400444217904    0.4966056909007892   1
ion Ti  0.2522480472994874    0.4992087996411706    0.4970404300866407   1
ion Ti  0.7510518568649418    0.5009410197454124    0.4967290678075906   1
ion Ti  0.9986948885203764    0.0228826795068570    0.5902381754474232   1
ion Ti  0.5009153111845290    0.0388476715871540    0.5925633877797931   1
ion Ti  0.9969538283214994    0.4721266208647683    0.5907133960577268   1
ion O   0.2500000000000000    0.0000000000000000    0.1959200100000018   0
ion O   0.7499999839999987    0.0000000000000000    0.1959200100000018   0
ion O   0.2500000000000000    0.5000000000000000    0.1959200100000018   0
ion O   0.7499999839999987    0.5000000000000000    0.1959200100000018   0
ion O   0.0000000000000000    0.2500000000000000    0.2284700000000015   0
ion O   0.5000000000000000    0.2500000000000000    0.2284700000000015   0
ion O   0.0000000000000000    0.7499999839999987    0.2284700000000015   0
ion O   0.5000000000000000    0.7499999839999987    0.2284700000000015   0
ion O   0.0000000000000000    0.0000000000000000    0.2908399969999991   0
ion O   0.5000000000000000    0.0000000000000000    0.2908399969999991   0
ion O   0.0000000000000000    0.5000000000000000    0.2908399969999991   0
ion O   0.5000000000000000    0.5000000000000000    0.2908399969999991   0
ion O   0.2500000000000000    0.2500000000000000    0.3233900239999983   0
ion O   0.7499999839999987    0.2500000000000000    0.3233900239999983   0
ion O   0.2500000000000000    0.7499999839999987    0.3233900239999983   0
ion O   0.7499999839999987    0.7499999839999987    0.3233900239999983   0
ion O   0.0000000000000000    0.2500000000000000    0.3857699980000007   0
ion O   0.5000000000000000    0.2500000000000000    0.3857699980000007   0
ion O   0.0000000000000000    0.7499999839999987    0.3857699980000007   0
ion O   0.5000000000000000    0.7499999839999987    0.3857699980000007   0
ion O   0.2500000000000000    0.0000000000000000    0.4183099919999975   0
ion O   0.7499999839999987    0.0000000000000000    0.4183099919999975   0
ion O   0.2500000000000000    0.5000000000000000    0.4183099919999975   0
ion O   0.7499999839999987    0.5000000000000000    0.4183099919999975   0
ion O   0.2497433950376221    0.2494124767300142    0.4813617534063860   1
ion O   0.7534405833091808    0.2502445536741432    0.4817267737521919   1
ion O   0.2528401990442618    0.7505731642479543    0.4811495604010533   1
ion O   0.7502640689869495    0.7508205686928858    0.4808326478572983   1
ion O   0.0009561237635393    0.0029515261408782    0.5136199009753264   1
ion O   0.5010295987864595    0.0071197851266113    0.5141886131288922   1
ion O   0.0007058096668436    0.5034126101423764    0.5139228111331097   1
ion O   0.5025918845987408    0.4996672603827840    0.5127495256125713   1
ion O   0.2486674980993693    0.9869598635207598    0.5766235285407378   1
ion O   0.7524088960546517    0.9816872558375954    0.5758240789133310   1
ion O   0.2523254036559783    0.4976573602431965    0.5747101304617408   1
ion O   0.7513348176821540    0.5128695053148418    0.5771827384840171   1
ion O   0.9965820075098518    0.2450563190008398    0.6127732139981202   1
ion O   0.5016727771027713    0.2632946351330015    0.6085399652201551   1
ion O   0.0287276339143372    0.5888126263390795    0.6557241457230473   1
ion O   0.3718312100246949    0.5443440438891476    0.6853651431559825   1
ion O   0.5092136885369730    0.9365279080351122    0.6599051550772793   1
ion O   -0.0026770669504824    0.9105721419605389    0.6593137703400417   1
ion O   0.4976892787227608    0.5756055848127766    0.6511207385433921   1
ion O   0.2361189019099993    0.0044686493448100    0.7206253106543984   1
ion H   0.1531868295742856    0.5706592074400256    0.6675285448149458   1
ion H   0.5387897550399053    0.8116237813839726    0.6633500603915454   1
ion H   0.0014806999381199    0.7718300525652754    0.6598786825223357   1
ion H   0.0956422104573583    0.9537460812569833    0.6864320579356374   1
ion H   0.3471344477822381    0.9783385310363893    0.7002783639424638   1
ion H   0.2379869115479825    0.9294893564690780    0.7516736983625661   1
