# Supplementary material for: Surface-Controlled TiO2 Nanocrystals with Catalytically Active Single-Site Co Incorporation for the Oxygen Evolution Reaction
Source: J Am Chem Soc. 2025 May 27;147(22):19391–9. doi: 10.1021/jacs.5c05795 (PMC12147152; doi:10.1021/jacs.5c05795)
Supplement: Supplementary file 2 [file ja5c05795_si_002.zip › Geometry&Energy/001/state5/geo_001_state5_dn-0.5.in]

# -0.5   -1970.7965380357138656   -0.223049156   514.500000

lattice  \
       14.3781704661                 0.0                 0.0  \
                 0.0       14.3781704661                 0.0  \
                 0.0                 0.0       48.2261900591

coords-type Lattice
ion Co  0.4995109369420921    0.4720974177724728    0.5849405790164967   1
ion Ti  0.0000000000000000    0.0000000000000000    0.2122000029999995   0
ion Ti  0.5000000000000000    0.0000000000000000    0.2122000029999995   0
ion Ti  0.0000000000000000    0.5000000000000000    0.2122000029999995   0
ion Ti  0.5000000000000000    0.5000000000000000    0.2122000029999995   0
ion Ti  0.0000000000000000    0.2500000000000000    0.3071199899999968   0
ion Ti  0.5000000000000000    0.2500000000000000    0.3071199899999968   0
ion Ti  0.0000000000000000    0.7499999839999987    0.3071199899999968   0
ion Ti  0.5000000000000000    0.7499999839999987    0.3071199899999968   0
ion Ti  0.2500000000000000    0.2500000000000000    0.4020399950000026   0
ion Ti  0.7499999839999987    0.2500000000000000    0.4020399950000026   0
ion Ti  0.2500000000000000    0.7499999839999987    0.4020399950000026   0
ion Ti  0.7499999839999987    0.7499999839999987    0.4020399950000026   0
ion Ti  0.2524735187741033    0.9984476099245249    0.4967503014724003   1
ion Ti  0.7481012267227456    0.9990957385777899    0.4965779472459129   1
ion Ti  0.2485616145790764    0.4995014632962166    0.4966435695016722   1
ion Ti  0.7515467118934297    0.5009571900928620    0.4963333667654199   1
ion Ti  0.9984468501743772    0.0187267419470972    0.5903868950478507   1
ion Ti  0.4999098895300791    0.0302178595317127    0.5931140846468752   1
ion Ti  0.9975949973416380    0.4650708679999619    0.5906458672207004   1
ion O   0.2500000000000000    0.0000000000000000    0.1959200100000018   0
ion O   0.7499999839999987    0.0000000000000000    0.1959200100000018   0
ion O   0.2500000000000000    0.5000000000000000    0.1959200100000018   0
ion O   0.7499999839999987    0.5000000000000000    0.1959200100000018   0
ion O   0.0000000000000000    0.2500000000000000    0.2284700000000015   0
ion O   0.5000000000000000    0.2500000000000000    0.2284700000000015   0
ion O   0.0000000000000000    0.7499999839999987    0.2284700000000015   0
ion O   0.5000000000000000    0.7499999839999987    0.2284700000000015   0
ion O   0.0000000000000000    0.0000000000000000    0.2908399969999991   0
ion O   0.5000000000000000    0.0000000000000000    0.2908399969999991   0
ion O   0.0000000000000000    0.5000000000000000    0.2908399969999991   0
ion O   0.5000000000000000    0.5000000000000000    0.2908399969999991   0
ion O   0.2500000000000000    0.2500000000000000    0.3233900239999983   0
ion O   0.7499999839999987    0.2500000000000000    0.3233900239999983   0
ion O   0.2500000000000000    0.7499999839999987    0.3233900239999983   0
ion O   0.7499999839999987    0.7499999839999987    0.3233900239999983   0
ion O   0.0000000000000000    0.2500000000000000    0.3857699980000007   0
ion O   0.5000000000000000    0.2500000000000000    0.3857699980000007   0
ion O   0.0000000000000000    0.7499999839999987    0.3857699980000007   0
ion O   0.5000000000000000    0.7499999839999987    0.3857699980000007   0
ion O   0.2500000000000000    0.0000000000000000    0.4183099919999975   0
ion O   0.7499999839999987    0.0000000000000000    0.4183099919999975   0
ion O   0.2500000000000000    0.5000000000000000    0.4183099919999975   0
ion O   0.7499999839999987    0.5000000000000000    0.4183099919999975   0
ion O   0.2518573485381153    0.2500415785434071    0.4815179343613278   1
ion O   0.7489922551407299    0.2508496110353419    0.4818549369201002   1
ion O   0.2505928712099597    0.7505753161304796    0.4813242806566861   1
ion O   0.7502065731275598    0.7507271421362370    0.4811163925854564   1
ion O   0.0004055643837720    0.0070569199742304    0.5135585616253223   1
ion O   0.5005129601730558    0.0062931575131725    0.5144539358365674   1
ion O   -0.0004684102908440    0.5052623525835724    0.5139026709129888   1
ion O   0.5004120354561731    0.5076677970521283    0.5135923906255964   1
ion O   0.2482335593649968    0.9807448833099544    0.5767449572597588   1
ion O   0.7519665630459994    0.9773259158753718    0.5759388628949451   1
ion O   0.2509210155674612    0.4862878835686137    0.5747446014659390   1
ion O   0.7496113491790493    0.4968067059234563    0.5762703484427614   1
ion O   0.9986287314649410    0.2397586200776088    0.6136848262909371   1
ion O   0.4986841154289592    0.2549364187546125    0.6105261097052085   1
ion O   0.0161074064882521    0.5850260131612550    0.6553070139031690   1
ion O   0.3775377787873353    0.5410638831333338    0.6824548447868277   1
ion O   0.5116254823524011    0.9311511871241938    0.6604064419817707   1
ion O   0.9962088566876589    0.9098400512011571    0.6600226063762508   1
ion O   0.4992697965270743    0.5685483599491283    0.6483660960815841   1
ion O   0.2355634843231026    0.0074986128602057    0.7200397758021555   1
ion H   0.1331147241461941    0.5624387321599854    0.6708662213944281   1
ion H   0.5744000222113981    0.8242955354400487    0.6700288976326135   1
ion H   -0.0056125703747000    0.7731047215995656    0.6609749111443605   1
ion H   0.0964763082046395    0.9528198696760611    0.6870684602992605   1
ion H   0.3475190305729168    0.9758038846852768    0.7011631099046497   1
ion H   0.2358245524544843    0.9440665007364819    0.7533096830499242   1
