# Supplementary material for: Surface-Controlled TiO2 Nanocrystals with Catalytically Active Single-Site Co Incorporation for the Oxygen Evolution Reaction
Source: J Am Chem Soc. 2025 May 27;147(22):19391–9. doi: 10.1021/jacs.5c05795 (PMC12147152; doi:10.1021/jacs.5c05795)
Supplement: Supplementary file 2 [file ja5c05795_si_002.zip › Geometry&Energy/001/state5/geo_001_state5_dn0.5.in]

# 0.5   -1970.9864906324860385   -0.171433239   515.500000

lattice  \
       14.3781704661                 0.0                 0.0  \
                 0.0       14.3781704661                 0.0  \
                 0.0                 0.0       48.2261900591

coords-type Lattice
ion Co  0.4999772847781555    0.4962734655128999    0.5890977808069568   1
ion Ti  0.0000000000000000    0.0000000000000000    0.2122000029999995   0
ion Ti  0.5000000000000000    0.0000000000000000    0.2122000029999995   0
ion Ti  0.0000000000000000    0.5000000000000000    0.2122000029999995   0
ion Ti  0.5000000000000000    0.5000000000000000    0.2122000029999995   0
ion Ti  0.0000000000000000    0.2500000000000000    0.3071199899999968   0
ion Ti  0.5000000000000000    0.2500000000000000    0.3071199899999968   0
ion Ti  0.0000000000000000    0.7499999839999987    0.3071199899999968   0
ion Ti  0.5000000000000000    0.7499999839999987    0.3071199899999968   0
ion Ti  0.2500000000000000    0.2500000000000000    0.4020399950000026   0
ion Ti  0.7499999839999987    0.2500000000000000    0.4020399950000026   0
ion Ti  0.2500000000000000    0.7499999839999987    0.4020399950000026   0
ion Ti  0.7499999839999987    0.7499999839999987    0.4020399950000026   0
ion Ti  0.2532182051385304    0.9985634521936904    0.4973334667948711   1
ion Ti  0.7500152605602265    0.9991830989326138    0.4970382989347846   1
ion Ti  0.2562109223425431    0.4995572417777153    0.4973798487724658   1
ion Ti  0.7494820727411744    0.5012512741109381    0.4968617495250797   1
ion Ti  0.9997300944086218    0.0311418358907105    0.5912951323126351   1
ion Ti  0.5021130934792757    0.0372319875198489    0.5929701561742179   1
ion Ti  0.9981860853021016    0.4834326878612056    0.5884999680377867   1
ion O   0.2500000000000000    0.0000000000000000    0.1959200100000018   0
ion O   0.7499999839999987    0.0000000000000000    0.1959200100000018   0
ion O   0.2500000000000000    0.5000000000000000    0.1959200100000018   0
ion O   0.7499999839999987    0.5000000000000000    0.1959200100000018   0
ion O   0.0000000000000000    0.2500000000000000    0.2284700000000015   0
ion O   0.5000000000000000    0.2500000000000000    0.2284700000000015   0
ion O   0.0000000000000000    0.7499999839999987    0.2284700000000015   0
ion O   0.5000000000000000    0.7499999839999987    0.2284700000000015   0
ion O   0.0000000000000000    0.0000000000000000    0.2908399969999991   0
ion O   0.5000000000000000    0.0000000000000000    0.2908399969999991   0
ion O   0.0000000000000000    0.5000000000000000    0.2908399969999991   0
ion O   0.5000000000000000    0.5000000000000000    0.2908399969999991   0
ion O   0.2500000000000000    0.2500000000000000    0.3233900239999983   0
ion O   0.7499999839999987    0.2500000000000000    0.3233900239999983   0
ion O   0.2500000000000000    0.7499999839999987    0.3233900239999983   0
ion O   0.7499999839999987    0.7499999839999987    0.3233900239999983   0
ion O   0.0000000000000000    0.2500000000000000    0.3857699980000007   0
ion O   0.5000000000000000    0.2500000000000000    0.3857699980000007   0
ion O   0.0000000000000000    0.7499999839999987    0.3857699980000007   0
ion O   0.5000000000000000    0.7499999839999987    0.3857699980000007   0
ion O   0.2500000000000000    0.0000000000000000    0.4183099919999975   0
ion O   0.7499999839999987    0.0000000000000000    0.4183099919999975   0
ion O   0.2500000000000000    0.5000000000000000    0.4183099919999975   0
ion O   0.7499999839999987    0.5000000000000000    0.4183099919999975   0
ion O   0.2527028891678014    0.2492972295739992    0.4811883981450980   1
ion O   0.7516752838229058    0.2496461526224666    0.4812706127477582   1
ion O   0.2518824721227561    0.7497935714910744    0.4805850835127575   1
ion O   0.7522158244152668    0.7498909859395064    0.4803847357080277   1
ion O   0.0014266401538046    0.0013115856705740    0.5135466646668578   1
ion O   0.5017380812937990    0.0017731539916969    0.5138665455736467   1
ion O   0.0008908965662096    0.4895040533630968    0.5124769272124076   1
ion O   0.5041126646577653    0.4931140432503809    0.5133960500122030   1
ion O   0.2487348590937754    0.9936897542669318    0.5761917256429603   1
ion O   0.7540211951949618    0.9875899018271169    0.5757504107685806   1
ion O   0.2486160677803140    0.5284238720683982    0.5743237512750962   1
ion O   0.7569241225462400    0.5386266296731328    0.5772560341110072   1
ion O   0.9985639359020032    0.2589135568887436    0.6115411550785649   1
ion O   0.5045549681286485    0.2598114037036598    0.6086468396122103   1
ion O   0.0347519396085819    0.5978007624494717    0.6583456576395099   1
ion O   0.3629581688991729    0.5310944246184969    0.6872465866767073   1
ion O   0.5052391168196280    0.9298370211899618    0.6598911625962821   1
ion O   -0.0005103756141193    0.9163264672400143    0.6568516541769138   1
ion O   0.4963576592574504    0.5737351464922186    0.6550681732303401   1
ion O   0.2399027038558154    0.0000612159873123    0.7237371790217056   1
ion H   0.1625095964055710    0.5780253761494520    0.6689283661532947   1
ion H   0.5184695820295125    0.8008298842202682    0.6611246278017787   1
ion H   0.0129842239439919    0.7387623897710577    0.6591147180779242   1
ion H   0.0917793914837652    0.9567178114459680    0.6842398850221372   1
ion H   0.3478320815182871    0.9750738672849779    0.7018923772334181   1
ion H   0.2396655262520814    0.9127527895156569    0.7517259512998060   1
