# Supplementary material for: Surface-Controlled TiO2 Nanocrystals with Catalytically Active Single-Site Co Incorporation for the Oxygen Evolution Reaction
Source: J Am Chem Soc. 2025 May 27;147(22):19391–9. doi: 10.1021/jacs.5c05795 (PMC12147152; doi:10.1021/jacs.5c05795)
Supplement: Supplementary file 2 [file ja5c05795_si_002.zip › Geometry&Energy/001/state2/geo_001_state2_dn1.0.in]

# 1.0   -1972.3703996505528266   -0.165175163   518.000000

lattice  \
       14.3781704661                 0.0                 0.0  \
                 0.0       14.3781704661                 0.0  \
                 0.0                 0.0       48.2261900591

coords-type Lattice
ion Co  0.5051724858624799    0.5021339115303443    0.5867025270863496   1
ion Ti  0.0000000000000000    0.0000000000000000    0.2122000029999995   0
ion Ti  0.5000000000000000    0.0000000000000000    0.2122000029999995   0
ion Ti  0.0000000000000000    0.5000000000000000    0.2122000029999995   0
ion Ti  0.5000000000000000    0.5000000000000000    0.2122000029999995   0
ion Ti  0.0000000000000000    0.2500000000000000    0.3071199899999968   0
ion Ti  0.5000000000000000    0.2500000000000000    0.3071199899999968   0
ion Ti  0.0000000000000000    0.7499999839999987    0.3071199899999968   0
ion Ti  0.5000000000000000    0.7499999839999987    0.3071199899999968   0
ion Ti  0.2500000000000000    0.2500000000000000    0.4020399950000026   0
ion Ti  0.7499999839999987    0.2500000000000000    0.4020399950000026   0
ion Ti  0.2500000000000000    0.7499999839999987    0.4020399950000026   0
ion Ti  0.7499999839999987    0.7499999839999987    0.4020399950000026   0
ion Ti  0.2533131613211086    0.9984405573889176    0.4977925034682885   1
ion Ti  0.7510874205804561    0.9982218762396398    0.4975797482629825   1
ion Ti  0.2512417396904021    0.4998081693450306    0.4983644247650482   1
ion Ti  0.7536687878376475    0.4999837712181385    0.4977450879970532   1
ion Ti  0.0007945603539575    0.0303697953700834    0.5920672612495148   1
ion Ti  0.5019778987484876    0.0398066565251193    0.5930628651122274   1
ion Ti  0.0019511119740471    0.4835132384724157    0.5926166757207201   1
ion O   0.2500000000000000    0.0000000000000000    0.1959200100000018   0
ion O   0.7499999839999987    0.0000000000000000    0.1959200100000018   0
ion O   0.2500000000000000    0.5000000000000000    0.1959200100000018   0
ion O   0.7499999839999987    0.5000000000000000    0.1959200100000018   0
ion O   0.0000000000000000    0.2500000000000000    0.2284700000000015   0
ion O   0.5000000000000000    0.2500000000000000    0.2284700000000015   0
ion O   0.0000000000000000    0.7499999839999987    0.2284700000000015   0
ion O   0.5000000000000000    0.7499999839999987    0.2284700000000015   0
ion O   0.0000000000000000    0.0000000000000000    0.2908399969999991   0
ion O   0.5000000000000000    0.0000000000000000    0.2908399969999991   0
ion O   0.0000000000000000    0.5000000000000000    0.2908399969999991   0
ion O   0.5000000000000000    0.5000000000000000    0.2908399969999991   0
ion O   0.2500000000000000    0.2500000000000000    0.3233900239999983   0
ion O   0.7499999839999987    0.2500000000000000    0.3233900239999983   0
ion O   0.2500000000000000    0.7499999839999987    0.3233900239999983   0
ion O   0.7499999839999987    0.7499999839999987    0.3233900239999983   0
ion O   0.0000000000000000    0.2500000000000000    0.3857699980000007   0
ion O   0.5000000000000000    0.2500000000000000    0.3857699980000007   0
ion O   0.0000000000000000    0.7499999839999987    0.3857699980000007   0
ion O   0.5000000000000000    0.7499999839999987    0.3857699980000007   0
ion O   0.2500000000000000    0.0000000000000000    0.4183099919999975   0
ion O   0.7499999839999987    0.0000000000000000    0.4183099919999975   0
ion O   0.2500000000000000    0.5000000000000000    0.4183099919999975   0
ion O   0.7499999839999987    0.5000000000000000    0.4183099919999975   0
ion O   0.2506749637771544    0.2500843360937158    0.4809577565461031   1
ion O   0.7539800455541342    0.2499138352660398    0.4809839784287391   1
ion O   0.2540718448556165    0.7503450907004914    0.4803796091124690   1
ion O   0.7505774462367152    0.7506620908086294    0.4801629561945527   1
ion O   0.0019915135581908    0.0005891357140084    0.5133315428840368   1
ion O   0.5021641883014784    0.0041205287743735    0.5136904658164354   1
ion O   0.0021375383538369    0.5021034850730307    0.5134289188270543   1
ion O   0.5022402832329478    0.4979361376420477    0.5137527308107310   1
ion O   0.2486250173372679    0.9924437694046486    0.5760313976866686   1
ion O   0.7553173330337066    0.9895206600463750    0.5758896314309292   1
ion O   0.2509430291434839    0.5173425675501749    0.5754373549167781   1
ion O   0.7530895755627549    0.5218000465843725    0.5744547400246693   1
ion O   0.0017158636945700    0.2559113175540484    0.6134663506301935   1
ion O   0.5007303027749247    0.2621172475667329    0.6081849687043029   1
ion O   0.9957125716885314    0.5945848083800808    0.6566003611960173   1
ion O   0.2479920207968943    0.4977003442599134    0.7218124807505185   1
ion O   0.5059085628280596    0.9293006439247781    0.6589387299766688   1
ion O   0.0007668876139240    0.9210376755991152    0.6580994290071084   1
ion O   0.5087396660027068    0.5949486439878123    0.6520633174857700   1
ion O   0.2529170251618112    0.9903197607564304    0.7249426493673349   1
ion H   0.1458012811924279    0.5333316539293825    0.6991676888318241   1
ion H   0.2462470428774736    0.5767169021055224    0.7517548998553701   1
ion H   0.5136574559630503    0.7947563948599730    0.6568432812347358   1
ion H   0.9911707096857428    0.7308149540223360    0.6587879466904513   1
ion H   0.0981276609284088    0.9512255159384720    0.6842331310556696   1
ion H   0.4043209594284558    0.5593359848639030    0.6732404120645903   1
ion H   0.3573185235897819    0.9678292291800081    0.7007200855949499   1
ion H   0.2580658611207949    0.8998372036433496    0.7518454905271533   1
