# Supplementary material for: Surface-Controlled TiO2 Nanocrystals with Catalytically Active Single-Site Co Incorporation for the Oxygen Evolution Reaction
Source: J Am Chem Soc. 2025 May 27;147(22):19391–9. doi: 10.1021/jacs.5c05795 (PMC12147152; doi:10.1021/jacs.5c05795)
Supplement: Supplementary file 2 [file ja5c05795_si_002.zip › Geometry&Energy/001/state2/geo_001_state2_dn0.5.in]

# 0.5   -1972.2833431478763941   -0.188496129   517.500000

lattice  \
       14.3781704661                 0.0                 0.0  \
                 0.0       14.3781704661                 0.0  \
                 0.0                 0.0       48.2261900591

coords-type Lattice
ion Co  0.5025728787398838    0.4932570176778233    0.5869942872789966   1
ion Ti  0.0000000000000000    0.0000000000000000    0.2122000029999995   0
ion Ti  0.5000000000000000    0.0000000000000000    0.2122000029999995   0
ion Ti  0.0000000000000000    0.5000000000000000    0.2122000029999995   0
ion Ti  0.5000000000000000    0.5000000000000000    0.2122000029999995   0
ion Ti  0.0000000000000000    0.2500000000000000    0.3071199899999968   0
ion Ti  0.5000000000000000    0.2500000000000000    0.3071199899999968   0
ion Ti  0.0000000000000000    0.7499999839999987    0.3071199899999968   0
ion Ti  0.5000000000000000    0.7499999839999987    0.3071199899999968   0
ion Ti  0.2500000000000000    0.2500000000000000    0.4020399950000026   0
ion Ti  0.7499999839999987    0.2500000000000000    0.4020399950000026   0
ion Ti  0.2500000000000000    0.7499999839999987    0.4020399950000026   0
ion Ti  0.7499999839999987    0.7499999839999987    0.4020399950000026   0
ion Ti  0.2530219504332414    0.9983617403783549    0.4974582450059506   1
ion Ti  0.7518464274857262    0.9978815550543574    0.4972520471571942   1
ion Ti  0.2486094096619209    0.4998536541542796    0.4976920375510692   1
ion Ti  0.7531831196117051    0.4996307182095865    0.4972804388931056   1
ion Ti  0.0011408935879764    0.0309633699575162    0.5922141767310655   1
ion Ti  0.5024815240404500    0.0370468282872912    0.5928068536211887   1
ion Ti  0.0001103699150524    0.4844066294647343    0.5933395849522455   1
ion O   0.2500000000000000    0.0000000000000000    0.1959200100000018   0
ion O   0.7499999839999987    0.0000000000000000    0.1959200100000018   0
ion O   0.2500000000000000    0.5000000000000000    0.1959200100000018   0
ion O   0.7499999839999987    0.5000000000000000    0.1959200100000018   0
ion O   0.0000000000000000    0.2500000000000000    0.2284700000000015   0
ion O   0.5000000000000000    0.2500000000000000    0.2284700000000015   0
ion O   0.0000000000000000    0.7499999839999987    0.2284700000000015   0
ion O   0.5000000000000000    0.7499999839999987    0.2284700000000015   0
ion O   0.0000000000000000    0.0000000000000000    0.2908399969999991   0
ion O   0.5000000000000000    0.0000000000000000    0.2908399969999991   0
ion O   0.0000000000000000    0.5000000000000000    0.2908399969999991   0
ion O   0.5000000000000000    0.5000000000000000    0.2908399969999991   0
ion O   0.2500000000000000    0.2500000000000000    0.3233900239999983   0
ion O   0.7499999839999987    0.2500000000000000    0.3233900239999983   0
ion O   0.2500000000000000    0.7499999839999987    0.3233900239999983   0
ion O   0.7499999839999987    0.7499999839999987    0.3233900239999983   0
ion O   0.0000000000000000    0.2500000000000000    0.3857699980000007   0
ion O   0.5000000000000000    0.2500000000000000    0.3857699980000007   0
ion O   0.0000000000000000    0.7499999839999987    0.3857699980000007   0
ion O   0.5000000000000000    0.7499999839999987    0.3857699980000007   0
ion O   0.2500000000000000    0.0000000000000000    0.4183099919999975   0
ion O   0.7499999839999987    0.0000000000000000    0.4183099919999975   0
ion O   0.2500000000000000    0.5000000000000000    0.4183099919999975   0
ion O   0.7499999839999987    0.5000000000000000    0.4183099919999975   0
ion O   0.2479753668766543    0.2503672005747152    0.4812611549987907   1
ion O   0.7549030995555689    0.2501515945659697    0.4812947079153477   1
ion O   0.2552902517421307    0.7497249816583701    0.4806440719597536   1
ion O   0.7479289722317090    0.7496809132168472    0.4805093394383692   1
ion O   0.0020828171735412    -0.0018031477479924    0.5134787580333017   1
ion O   0.5022732638585381    0.0042769028241454    0.5137519689837770   1
ion O   0.0009082041622668    0.5039040948086846    0.5143442434938315   1
ion O   0.5004458302325925    0.4925576349657869    0.5143958338255566   1
ion O   0.2495966899525995    0.9939587658890751    0.5759770600248804   1
ion O   0.7551078750949032    0.9906595800149829    0.5757947354096348   1
ion O   0.2520530988644691    0.5199473092060285    0.5758003576225686   1
ion O   0.7490449385282295    0.5207699983890843    0.5747553464293159   1
ion O   0.0023779875102736    0.2570853045064720    0.6136247201469411   1
ion O   0.5018401940432147    0.2610473889794160    0.6091515594222504   1
ion O   0.9922003320390969    0.5958695048891395    0.6567497598475917   1
ion O   0.2525812739866977    0.4979293998412282    0.7195992250432399   1
ion O   0.5071915032011284    0.9240815345739581    0.6577768827177362   1
ion O   0.0019810526214653    0.9213446606166090    0.6576883187608793   1
ion O   0.5077656591699073    0.5891981013126204    0.6514790601868561   1
ion O   0.2504023120065232    0.9925825055246967    0.7237075497209772   1
ion H   0.1458056507471004    0.5339701373264296    0.6992633251893537   1
ion H   0.2569251900977888    0.5739746583090740    0.7502325982198284   1
ion H   0.5163088353199731    0.7901161410902335    0.6562830301456054   1
ion H   0.9891947667142580    0.7326346225848844    0.6591567526825801   1
ion H   0.0983727328269635    0.9528976615827470    0.6845418894894924   1
ion H   0.4028290198111464    0.5554063899337660    0.6734419932870283   1
ion H   0.3557693735538853    0.9669810529425874    0.7006908103842976   1
ion H   0.2534497116332485    0.9070571663647995    0.7521103473215880   1
