# Supplementary material for: Surface-Controlled TiO2 Nanocrystals with Catalytically Active Single-Site Co Incorporation for the Oxygen Evolution Reaction
Source: J Am Chem Soc. 2025 May 27;147(22):19391–9. doi: 10.1021/jacs.5c05795 (PMC12147152; doi:10.1021/jacs.5c05795)
Supplement: Supplementary file 2 [file ja5c05795_si_002.zip › Geometry&Energy/001/state2/geo_001_state2_dn0.0.in]

# 0.0   -1972.1841467674178148   -0.211461527   517.000000

lattice  \
       14.3781704661                 0.0                 0.0  \
                 0.0       14.3781704661                 0.0  \
                 0.0                 0.0       48.2261900591

coords-type Lattice
ion Co  0.5016424772906770    0.4867469239053556    0.5872380591996278   1
ion Ti  0.0000000000000000    0.0000000000000000    0.2122000029999995   0
ion Ti  0.5000000000000000    0.0000000000000000    0.2122000029999995   0
ion Ti  0.0000000000000000    0.5000000000000000    0.2122000029999995   0
ion Ti  0.5000000000000000    0.5000000000000000    0.2122000029999995   0
ion Ti  0.0000000000000000    0.2500000000000000    0.3071199899999968   0
ion Ti  0.5000000000000000    0.2500000000000000    0.3071199899999968   0
ion Ti  0.0000000000000000    0.7499999839999987    0.3071199899999968   0
ion Ti  0.5000000000000000    0.7499999839999987    0.3071199899999968   0
ion Ti  0.2500000000000000    0.2500000000000000    0.4020399950000026   0
ion Ti  0.7499999839999987    0.2500000000000000    0.4020399950000026   0
ion Ti  0.2500000000000000    0.7499999839999987    0.4020399950000026   0
ion Ti  0.7499999839999987    0.7499999839999987    0.4020399950000026   0
ion Ti  0.2518316451774475    0.9982069883139175    0.4971588811187095   1
ion Ti  0.7517929482403681    0.9977671230767883    0.4969596060471599   1
ion Ti  0.2474655689179264    0.4997739799755466    0.4971893910260133   1
ion Ti  0.7532507406636364    0.4996149002506774    0.4968703083421528   1
ion Ti  0.0005407143949140    0.0332512577000361    0.5924102992769592   1
ion Ti  0.5019128025803163    0.0346516534118449    0.5923021509238408   1
ion Ti  -0.0009370969175187    0.4872121442085104    0.5938900694575973   1
ion O   0.2500000000000000    0.0000000000000000    0.1959200100000018   0
ion O   0.7499999839999987    0.0000000000000000    0.1959200100000018   0
ion O   0.2500000000000000    0.5000000000000000    0.1959200100000018   0
ion O   0.7499999839999987    0.5000000000000000    0.1959200100000018   0
ion O   0.0000000000000000    0.2500000000000000    0.2284700000000015   0
ion O   0.5000000000000000    0.2500000000000000    0.2284700000000015   0
ion O   0.0000000000000000    0.7499999839999987    0.2284700000000015   0
ion O   0.5000000000000000    0.7499999839999987    0.2284700000000015   0
ion O   0.0000000000000000    0.0000000000000000    0.2908399969999991   0
ion O   0.5000000000000000    0.0000000000000000    0.2908399969999991   0
ion O   0.0000000000000000    0.5000000000000000    0.2908399969999991   0
ion O   0.5000000000000000    0.5000000000000000    0.2908399969999991   0
ion O   0.2500000000000000    0.2500000000000000    0.3233900239999983   0
ion O   0.7499999839999987    0.2500000000000000    0.3233900239999983   0
ion O   0.2500000000000000    0.7499999839999987    0.3233900239999983   0
ion O   0.7499999839999987    0.7499999839999987    0.3233900239999983   0
ion O   0.0000000000000000    0.2500000000000000    0.3857699980000007   0
ion O   0.5000000000000000    0.2500000000000000    0.3857699980000007   0
ion O   0.0000000000000000    0.7499999839999987    0.3857699980000007   0
ion O   0.5000000000000000    0.7499999839999987    0.3857699980000007   0
ion O   0.2500000000000000    0.0000000000000000    0.4183099919999975   0
ion O   0.7499999839999987    0.0000000000000000    0.4183099919999975   0
ion O   0.2500000000000000    0.5000000000000000    0.4183099919999975   0
ion O   0.7499999839999987    0.5000000000000000    0.4183099919999975   0
ion O   0.2455037078616578    0.2503945409758274    0.4814696017691751   1
ion O   0.7562506943126304    0.2502246955284592    0.4815201998991597   1
ion O   0.2563899998288175    0.7493080528834311    0.4808617456495251   1
ion O   0.7456793852176502    0.7492459086892955    0.4807451549965394   1
ion O   0.0015999528495262    0.9950245827122431    0.5136238908463902   1
ion O   0.5017196576711782    0.0035164090115616    0.5137668801321229   1
ion O   0.0004350356420536    0.5061530747015722    0.5150597166220809   1
ion O   0.4997468465467980    0.4876093389693932    0.5146727053539194   1
ion O   0.2495919022851910    0.9979907091184708    0.5759261380307632   1
ion O   0.7541341147898540    0.9945384023467504    0.5756994543059164   1
ion O   0.2542379279577329    0.5219356344650801    0.5759764496198265   1
ion O   0.7460407695965348    0.5220505267822174    0.5748434745452354   1
ion O   0.0018832543255449    0.2600409734548849    0.6136020301529500   1
ion O   0.5019191155663643    0.2610841944446279    0.6098087018746495   1
ion O   0.9905370644026172    0.5991839079711574    0.6567749712641406   1
ion O   0.2565387596078287    0.4975648688680043    0.7177971714405114   1
ion O   0.5069935326700419    0.9185325534386457    0.6561565922481382   1
ion O   0.0023154364613569    0.9233227436859534    0.6573625234779382   1
ion O   0.5077094144619673    0.5844885261112144    0.6513306257634230   1
ion O   0.2485208748085712    0.9935810348823864    0.7223963793604306   1
ion H   0.1468963664237545    0.5347958475273999    0.6992925945301642   1
ion H   0.2658421845961291    0.5707602119243306    0.7489921605509735   1
ion H   0.5174382316427830    0.7845042088413902    0.6555427100300443   1
ion H   0.9878983953687611    0.7365054134217603    0.6593083876494648   1
ion H   0.0992790468815846    0.9546635123902103    0.6847221095837263   1
ion H   0.4022812592535561    0.5507923651839494    0.6738674423515941   1
ion H   0.3546737364212008    0.9653232426672057    0.7003755547920304   1
ion H   0.2499262821761500    0.9129277685972952    0.7520765203252479   1
