# Supplementary material for: Surface-Controlled TiO2 Nanocrystals with Catalytically Active Single-Site Co Incorporation for the Oxygen Evolution Reaction
Source: J Am Chem Soc. 2025 May 27;147(22):19391–9. doi: 10.1021/jacs.5c05795 (PMC12147152; doi:10.1021/jacs.5c05795)
Supplement: Supplementary file 2 [file ja5c05795_si_002.zip › Geometry&Energy/001/state3/geo_001_state3_dn1.0.in]

# 1.0   -1971.7199554059438924   -0.176723523   517.000000

lattice  \
       14.3781704661                 0.0                 0.0  \
                 0.0       14.3781704661                 0.0  \
                 0.0                 0.0       48.2261900591

coords-type Lattice
ion Co  0.4993288375775656    0.5030261225907513    0.5882635323781301   1
ion Ti  0.0000000000000000    0.0000000000000000    0.2122000029999995   0
ion Ti  0.5000000000000000    0.0000000000000000    0.2122000029999995   0
ion Ti  0.0000000000000000    0.5000000000000000    0.2122000029999995   0
ion Ti  0.5000000000000000    0.5000000000000000    0.2122000029999995   0
ion Ti  0.0000000000000000    0.2500000000000000    0.3071199899999968   0
ion Ti  0.5000000000000000    0.2500000000000000    0.3071199899999968   0
ion Ti  0.0000000000000000    0.7499999839999987    0.3071199899999968   0
ion Ti  0.5000000000000000    0.7499999839999987    0.3071199899999968   0
ion Ti  0.2500000000000000    0.2500000000000000    0.4020399950000026   0
ion Ti  0.7499999839999987    0.2500000000000000    0.4020399950000026   0
ion Ti  0.2500000000000000    0.7499999839999987    0.4020399950000026   0
ion Ti  0.7499999839999987    0.7499999839999987    0.4020399950000026   0
ion Ti  0.2502862367017794    0.9979290438559244    0.4977282703583882   1
ion Ti  0.7482922097190081    0.9976784689304146    0.4975799611912713   1
ion Ti  0.2474664938193543    0.4993460475521641    0.4977477705669178   1
ion Ti  0.7508055781299848    0.4989253262589023    0.4977179407336743   1
ion Ti  -0.0014007502749006    0.0292859828467428    0.5922286520565682   1
ion Ti  0.4991773836001612    0.0385746715737460    0.5931514097534889   1
ion Ti  -0.0001863277894222    0.4813755469828535    0.5937035836153559   1
ion O   0.2500000000000000    0.0000000000000000    0.1959200100000018   0
ion O   0.7499999839999987    0.0000000000000000    0.1959200100000018   0
ion O   0.2500000000000000    0.5000000000000000    0.1959200100000018   0
ion O   0.7499999839999987    0.5000000000000000    0.1959200100000018   0
ion O   0.0000000000000000    0.2500000000000000    0.2284700000000015   0
ion O   0.5000000000000000    0.2500000000000000    0.2284700000000015   0
ion O   0.0000000000000000    0.7499999839999987    0.2284700000000015   0
ion O   0.5000000000000000    0.7499999839999987    0.2284700000000015   0
ion O   0.0000000000000000    0.0000000000000000    0.2908399969999991   0
ion O   0.5000000000000000    0.0000000000000000    0.2908399969999991   0
ion O   0.0000000000000000    0.5000000000000000    0.2908399969999991   0
ion O   0.5000000000000000    0.5000000000000000    0.2908399969999991   0
ion O   0.2500000000000000    0.2500000000000000    0.3233900239999983   0
ion O   0.7499999839999987    0.2500000000000000    0.3233900239999983   0
ion O   0.2500000000000000    0.7499999839999987    0.3233900239999983   0
ion O   0.7499999839999987    0.7499999839999987    0.3233900239999983   0
ion O   0.0000000000000000    0.2500000000000000    0.3857699980000007   0
ion O   0.5000000000000000    0.2500000000000000    0.3857699980000007   0
ion O   0.0000000000000000    0.7499999839999987    0.3857699980000007   0
ion O   0.5000000000000000    0.7499999839999987    0.3857699980000007   0
ion O   0.2500000000000000    0.0000000000000000    0.4183099919999975   0
ion O   0.7499999839999987    0.0000000000000000    0.4183099919999975   0
ion O   0.2500000000000000    0.5000000000000000    0.4183099919999975   0
ion O   0.7499999839999987    0.5000000000000000    0.4183099919999975   0
ion O   0.2473196470767088    0.2501017464891968    0.4811118083957356   1
ion O   0.7513439692764454    0.2499223151131253    0.4810043268447300   1
ion O   0.2516710040263703    0.7500806724043839    0.4803846832518655   1
ion O   0.7469287070622918    0.7499149643347317    0.4804489879290123   1
ion O   -0.0006442104757010    0.0001206192083824    0.5132342453292984   1
ion O   0.4993572301726640    0.0049345474804665    0.5137199254260369   1
ion O   -0.0007461292679676    0.5025890423633733    0.5140608829668076   1
ion O   0.4991729080705326    0.4971578412549776    0.5144588287701471   1
ion O   0.2462571435524091    0.9899957434453096    0.5759980059913909   1
ion O   0.7523437828937424    0.9903789375472635    0.5758089165780415   1
ion O   0.2485226019821874    0.5178837829124284    0.5749527323538298   1
ion O   0.7501305101356013    0.5134926113063395    0.5748371416657487   1
ion O   0.0043896761684761    0.2542663278735849    0.6143552770812581   1
ion O   0.4970839817579122    0.2600898489120743    0.6090243170931297   1
ion O   -0.0048996681244860    0.5928818538093001    0.6571827116726744   1
ion O   0.1915309691940622    0.5962637545246721    0.7465326335972928   1
ion O   0.5025530190452697    0.9282503498423694    0.6592716625178450   1
ion O   -0.0043195198341953    0.9193632076071395    0.6574312489046682   1
ion O   0.5010098648372562    0.5901623120745929    0.6473911084100020   1
ion O   0.2391963481870522    0.9480763471979374    0.7276574857847393   1
ion H   0.1270523822260636    0.5759189151113363    0.7130665429903346   1
ion H   0.3043088725797655    0.5373030284039824    0.7422053553714889   1
ion H   0.5079526061984406    0.7962696976931303    0.6568100533068655   1
ion H   -0.0137300910919873    0.7292434458761290    0.6583731567990383   1
ion H   0.0919949945997536    0.9445023057698877    0.6850211195197081   1
ion H   0.3443606175240508    0.9501403244643160    0.7036331491417965   1
ion H   0.2302857618840763    0.8222052676126792    0.7387459784137105   1
