# Supplementary material for: Surface-Controlled TiO2 Nanocrystals with Catalytically Active Single-Site Co Incorporation for the Oxygen Evolution Reaction
Source: J Am Chem Soc. 2025 May 27;147(22):19391–9. doi: 10.1021/jacs.5c05795 (PMC12147152; doi:10.1021/jacs.5c05795)
Supplement: Supplementary file 2 [file ja5c05795_si_002.zip › Geometry&Energy/001/state3/geo_001_state3_dn0.5.in]

# 0.5   -1971.6262152450453868   -0.201325311   516.500000

lattice  \
       14.3781704661                 0.0                 0.0  \
                 0.0       14.3781704661                 0.0  \
                 0.0                 0.0       48.2261900591

coords-type Lattice
ion Co  0.4993450837086705    0.4982372307408343    0.5882451446606869   1
ion Ti  0.0000000000000000    0.0000000000000000    0.2122000029999995   0
ion Ti  0.5000000000000000    0.0000000000000000    0.2122000029999995   0
ion Ti  0.0000000000000000    0.5000000000000000    0.2122000029999995   0
ion Ti  0.5000000000000000    0.5000000000000000    0.2122000029999995   0
ion Ti  0.0000000000000000    0.2500000000000000    0.3071199899999968   0
ion Ti  0.5000000000000000    0.2500000000000000    0.3071199899999968   0
ion Ti  0.0000000000000000    0.7499999839999987    0.3071199899999968   0
ion Ti  0.5000000000000000    0.7499999839999987    0.3071199899999968   0
ion Ti  0.2500000000000000    0.2500000000000000    0.4020399950000026   0
ion Ti  0.7499999839999987    0.2500000000000000    0.4020399950000026   0
ion Ti  0.2500000000000000    0.7499999839999987    0.4020399950000026   0
ion Ti  0.7499999839999987    0.7499999839999987    0.4020399950000026   0
ion Ti  0.2496825755845616    0.9979490005673849    0.4975170402810327   1
ion Ti  0.7487249335376486    0.9977979138128539    0.4973307498928783   1
ion Ti  0.2470503229055321    0.4994866301293832    0.4972822040907046   1
ion Ti  0.7514830307294127    0.4990981384724539    0.4972433743434479   1
ion Ti  0.9985258644473699    0.0296387706260350    0.5925033819218094   1
ion Ti  0.4991884691604141    0.0382771485585673    0.5928182610056020   1
ion Ti  0.9997862474499006    0.4822668043669093    0.5940233205192752   1
ion O   0.2500000000000000    0.0000000000000000    0.1959200100000018   0
ion O   0.7499999839999987    0.0000000000000000    0.1959200100000018   0
ion O   0.2500000000000000    0.5000000000000000    0.1959200100000018   0
ion O   0.7499999839999987    0.5000000000000000    0.1959200100000018   0
ion O   0.0000000000000000    0.2500000000000000    0.2284700000000015   0
ion O   0.5000000000000000    0.2500000000000000    0.2284700000000015   0
ion O   0.0000000000000000    0.7499999839999987    0.2284700000000015   0
ion O   0.5000000000000000    0.7499999839999987    0.2284700000000015   0
ion O   0.0000000000000000    0.0000000000000000    0.2908399969999991   0
ion O   0.5000000000000000    0.0000000000000000    0.2908399969999991   0
ion O   0.0000000000000000    0.5000000000000000    0.2908399969999991   0
ion O   0.5000000000000000    0.5000000000000000    0.2908399969999991   0
ion O   0.2500000000000000    0.2500000000000000    0.3233900239999983   0
ion O   0.7499999839999987    0.2500000000000000    0.3233900239999983   0
ion O   0.2500000000000000    0.7499999839999987    0.3233900239999983   0
ion O   0.7499999839999987    0.7499999839999987    0.3233900239999983   0
ion O   0.0000000000000000    0.2500000000000000    0.3857699980000007   0
ion O   0.5000000000000000    0.2500000000000000    0.3857699980000007   0
ion O   0.0000000000000000    0.7499999839999987    0.3857699980000007   0
ion O   0.5000000000000000    0.7499999839999987    0.3857699980000007   0
ion O   0.2500000000000000    0.0000000000000000    0.4183099919999975   0
ion O   0.7499999839999987    0.0000000000000000    0.4183099919999975   0
ion O   0.2500000000000000    0.5000000000000000    0.4183099919999975   0
ion O   0.7499999839999987    0.5000000000000000    0.4183099919999975   0
ion O   0.2467253150012084    0.2503730040761786    0.4812685609408288   1
ion O   0.7519699014010592    0.2501987413079189    0.4812102174430180   1
ion O   0.2520866451194387    0.7496830600864417    0.4805360301037358   1
ion O   0.7463749413446317    0.7494964776093540    0.4806096367443655   1
ion O   0.9992840906603502    -0.0009758237835295    0.5133887559273530   1
ion O   0.4993963839126269    0.0043836246349401    0.5137470581740360   1
ion O   0.9993257096923213    0.5028721474441578    0.5146458025768114   1
ion O   0.4991367867002088    0.4940714367551606    0.5146461067356859   1
ion O   0.2470610878589835    0.9915134365704154    0.5759100299621850   1
ion O   0.7516337319799108    0.9919985115476053    0.5757564941601523   1
ion O   0.2505298335599611    0.5208247352222893    0.5751123238301112   1
ion O   0.7480730871669129    0.5163043766287464    0.5748724226687237   1
ion O   0.0047296409363239    0.2553497978406220    0.6142979868042321   1
ion O   0.4968792485117973    0.2613822129816670    0.6094487576537950   1
ion O   0.9933944342914494    0.5940528460283482    0.6569660155617335   1
ion O   0.1941408477549431    0.5978829564663809    0.7464045373135496   1
ion O   0.5029263541123085    0.9278879312391235    0.6585297831849914   1
ion O   0.9968195954290084    0.9191499854726389    0.6572533786818042   1
ion O   0.5014845187583945    0.5872523827839260    0.6472297702408267   1
ion O   0.2358773330813762    0.9471454016018046    0.7270894947501622   1
ion H   0.1273074825758969    0.5749533161739949    0.7136349765746307   1
ion H   0.3052474469177601    0.5355732998029725    0.7422865088820960   1
ion H   0.5103896186935355    0.7964770178858602    0.6572635095088191   1
ion H   0.9852312032085085    0.7312129870349193    0.6583403375813709   1
ion H   0.0933169122751658    0.9426801257574151    0.6856834315936547   1
ion H   0.3423473799355856    0.9522776604377123    0.7039231693605780   1
ion H   0.2304802055923937    0.8210378483851729    0.7385357819308976   1
