# Supplementary material for: Surface-Controlled TiO2 Nanocrystals with Catalytically Active Single-Site Co Incorporation for the Oxygen Evolution Reaction
Source: J Am Chem Soc. 2025 May 27;147(22):19391–9. doi: 10.1021/jacs.5c05795 (PMC12147152; doi:10.1021/jacs.5c05795)
Supplement: Supplementary file 2 [file ja5c05795_si_002.zip › Geometry&Energy/001/state3/geo_001_state3_dn0.0.in]

# 0.0   -1971.5200861279902256   -0.227122990   516.000000

lattice  \
       14.3781704661                 0.0                 0.0  \
                 0.0       14.3781704661                 0.0  \
                 0.0                 0.0       48.2261900591

coords-type Lattice
ion Co  0.4993439715996719    0.4946048978889232    0.5883580998389679   1
ion Ti  0.0000000000000000    0.0000000000000000    0.2122000029999995   0
ion Ti  0.5000000000000000    0.0000000000000000    0.2122000029999995   0
ion Ti  0.0000000000000000    0.5000000000000000    0.2122000029999995   0
ion Ti  0.5000000000000000    0.5000000000000000    0.2122000029999995   0
ion Ti  0.0000000000000000    0.2500000000000000    0.3071199899999968   0
ion Ti  0.5000000000000000    0.2500000000000000    0.3071199899999968   0
ion Ti  0.0000000000000000    0.7499999839999987    0.3071199899999968   0
ion Ti  0.5000000000000000    0.7499999839999987    0.3071199899999968   0
ion Ti  0.2500000000000000    0.2500000000000000    0.4020399950000026   0
ion Ti  0.7499999839999987    0.2500000000000000    0.4020399950000026   0
ion Ti  0.2500000000000000    0.7499999839999987    0.4020399950000026   0
ion Ti  0.7499999839999987    0.7499999839999987    0.4020399950000026   0
ion Ti  0.2494736328344031    0.9978922179697296    0.4974365434098427   1
ion Ti  0.7491793250328724    0.9976839461500890    0.4972621898981325   1
ion Ti  0.2465998469053089    0.4995122362234727    0.4970376187608477   1
ion Ti  0.7518271959225088    0.4990470597713227    0.4969733538620706   1
ion Ti  0.9985631428764815    0.0307220503940025    0.5928083669538767   1
ion Ti  0.4991940715652263    0.0373493373308320    0.5926602903849520   1
ion Ti  0.9997085047484440    0.4838913968989236    0.5944084996232184   1
ion O   0.2500000000000000    0.0000000000000000    0.1959200100000018   0
ion O   0.7499999839999987    0.0000000000000000    0.1959200100000018   0
ion O   0.2500000000000000    0.5000000000000000    0.1959200100000018   0
ion O   0.7499999839999987    0.5000000000000000    0.1959200100000018   0
ion O   0.0000000000000000    0.2500000000000000    0.2284700000000015   0
ion O   0.5000000000000000    0.2500000000000000    0.2284700000000015   0
ion O   0.0000000000000000    0.7499999839999987    0.2284700000000015   0
ion O   0.5000000000000000    0.7499999839999987    0.2284700000000015   0
ion O   0.0000000000000000    0.0000000000000000    0.2908399969999991   0
ion O   0.5000000000000000    0.0000000000000000    0.2908399969999991   0
ion O   0.0000000000000000    0.5000000000000000    0.2908399969999991   0
ion O   0.5000000000000000    0.5000000000000000    0.2908399969999991   0
ion O   0.2500000000000000    0.2500000000000000    0.3233900239999983   0
ion O   0.7499999839999987    0.2500000000000000    0.3233900239999983   0
ion O   0.2500000000000000    0.7499999839999987    0.3233900239999983   0
ion O   0.7499999839999987    0.7499999839999987    0.3233900239999983   0
ion O   0.0000000000000000    0.2500000000000000    0.3857699980000007   0
ion O   0.5000000000000000    0.2500000000000000    0.3857699980000007   0
ion O   0.0000000000000000    0.7499999839999987    0.3857699980000007   0
ion O   0.5000000000000000    0.7499999839999987    0.3857699980000007   0
ion O   0.2500000000000000    0.0000000000000000    0.4183099919999975   0
ion O   0.7499999839999987    0.0000000000000000    0.4183099919999975   0
ion O   0.2500000000000000    0.5000000000000000    0.4183099919999975   0
ion O   0.7499999839999987    0.5000000000000000    0.4183099919999975   0
ion O   0.2456874012704331    0.2504184353741300    0.4813267621855851   1
ion O   0.7530780353222127    0.2502125202204016    0.4812532651759125   1
ion O   0.2530921341127322    0.7493605240299374    0.4805894475595928   1
ion O   0.7455164452781908    0.7492004514179827    0.4806573813538896   1
ion O   0.9993734949586924    0.9970325512788004    0.5135085881847252   1
ion O   0.4994943229529472    0.0040069137146010    0.5137303392360490   1
ion O   0.9992545716142298    0.5037079095862103    0.5150686929460400   1
ion O   0.4990531124109143    0.4907897417484958    0.5147692748829482   1
ion O   0.2476033358313426    0.9937503656986588    0.5758635776733292   1
ion O   0.7512723483222111    0.9943504574743611    0.5757350732102939   1
ion O   0.2521762189610796    0.5232606867572720    0.5752351674407786   1
ion O   0.7462805136410253    0.5183873697495858    0.5749102902426545   1
ion O   0.0047822938546479    0.2572410719061846    0.6142196514208684   1
ion O   0.4965075198823218    0.2619256785437116    0.6098557675764026   1
ion O   0.9921575934739573    0.5955366449523030    0.6570678087721299   1
ion O   0.1960498967683650    0.5990113304489033    0.7464499795909473   1
ion O   0.5032022506172320    0.9263505922420381    0.6579654720584788   1
ion O   0.9979866773341567    0.9201039379582578    0.6570835279540254   1
ion O   0.5019266301624232    0.5841823925693155    0.6473636770126425   1
ion O   0.2333015915296628    0.9463142325342463    0.7264214973750184   1
ion H   0.1278690459464591    0.5740678257421002    0.7141397248042550   1
ion H   0.3060804139173423    0.5346303264990215    0.7426296105686145   1
ion H   0.5123267640918637    0.7952851937788341    0.6577620480351926   1
ion H   0.9845341968499145    0.7329643779726757    0.6585423681621206   1
ion H   0.0952825248095012    0.9424638719907174    0.6861959084253374   1
ion H   0.3408976435767386    0.9532953167456316    0.7039239172010179   1
ion H   0.2297644510905692    0.8200278108488147    0.7381626755172670   1
