# Supplementary material for: Surface-Controlled TiO2 Nanocrystals with Catalytically Active Single-Site Co Incorporation for the Oxygen Evolution Reaction
Source: J Am Chem Soc. 2025 May 27;147(22):19391–9. doi: 10.1021/jacs.5c05795 (PMC12147152; doi:10.1021/jacs.5c05795)
Supplement: Supplementary file 2 [file ja5c05795_si_002.zip › Geometry&Energy/001/state4/geo_001_state4_dn0.0.in]

# 0.0   -1971.5206319224412255   -0.177833919   516.000000

lattice  \
       14.3781704661                 0.0                 0.0  \
                 0.0       14.3781704661                 0.0  \
                 0.0                 0.0       48.2261900591

coords-type Lattice
ion Co  0.5008650101396529    0.4948736343380511    0.5871730355060106   1
ion Ti  0.0000000000000000    0.0000000000000000    0.2122000029999995   0
ion Ti  0.5000000000000000    0.0000000000000000    0.2122000029999995   0
ion Ti  0.0000000000000000    0.5000000000000000    0.2122000029999995   0
ion Ti  0.5000000000000000    0.5000000000000000    0.2122000029999995   0
ion Ti  0.0000000000000000    0.2500000000000000    0.3071199899999968   0
ion Ti  0.5000000000000000    0.2500000000000000    0.3071199899999968   0
ion Ti  0.0000000000000000    0.7499999839999987    0.3071199899999968   0
ion Ti  0.5000000000000000    0.7499999839999987    0.3071199899999968   0
ion Ti  0.2500000000000000    0.2500000000000000    0.4020399950000026   0
ion Ti  0.7499999839999987    0.2500000000000000    0.4020399950000026   0
ion Ti  0.2500000000000000    0.7499999839999987    0.4020399950000026   0
ion Ti  0.7499999839999987    0.7499999839999987    0.4020399950000026   0
ion Ti  0.2507254238739721    0.9974741862597920    0.4967915621590860   1
ion Ti  0.7447005812334364    0.9981623580135963    0.4965341415457477   1
ion Ti  0.2498832691799278    0.4984318746750520    0.4975422424957315   1
ion Ti  0.7501631085701308    0.5002345378051005    0.4969193043217855   1
ion Ti  0.9960656418275193    0.0268059805345405    0.5890867211283692   1
ion Ti  0.4980554358635441    0.0302224040192471    0.5927151851637540   1
ion Ti  0.9973020987552192    0.4780383605462774    0.5904887202628104   1
ion O   0.2500000000000000    0.0000000000000000    0.1959200100000018   0
ion O   0.7499999839999987    0.0000000000000000    0.1959200100000018   0
ion O   0.2500000000000000    0.5000000000000000    0.1959200100000018   0
ion O   0.7499999839999987    0.5000000000000000    0.1959200100000018   0
ion O   0.0000000000000000    0.2500000000000000    0.2284700000000015   0
ion O   0.5000000000000000    0.2500000000000000    0.2284700000000015   0
ion O   0.0000000000000000    0.7499999839999987    0.2284700000000015   0
ion O   0.5000000000000000    0.7499999839999987    0.2284700000000015   0
ion O   0.0000000000000000    0.0000000000000000    0.2908399969999991   0
ion O   0.5000000000000000    0.0000000000000000    0.2908399969999991   0
ion O   0.0000000000000000    0.5000000000000000    0.2908399969999991   0
ion O   0.5000000000000000    0.5000000000000000    0.2908399969999991   0
ion O   0.2500000000000000    0.2500000000000000    0.3233900239999983   0
ion O   0.7499999839999987    0.2500000000000000    0.3233900239999983   0
ion O   0.2500000000000000    0.7499999839999987    0.3233900239999983   0
ion O   0.7499999839999987    0.7499999839999987    0.3233900239999983   0
ion O   0.0000000000000000    0.2500000000000000    0.3857699980000007   0
ion O   0.5000000000000000    0.2500000000000000    0.3857699980000007   0
ion O   0.0000000000000000    0.7499999839999987    0.3857699980000007   0
ion O   0.5000000000000000    0.7499999839999987    0.3857699980000007   0
ion O   0.2500000000000000    0.0000000000000000    0.4183099919999975   0
ion O   0.7499999839999987    0.0000000000000000    0.4183099919999975   0
ion O   0.2500000000000000    0.5000000000000000    0.4183099919999975   0
ion O   0.7499999839999987    0.5000000000000000    0.4183099919999975   0
ion O   0.2501699458886794    0.2499841429493597    0.4813379236434542   1
ion O   0.7475024944253309    0.2507838121038227    0.4815419030212269   1
ion O   0.2489483689097904    0.7498489649896641    0.4808326587228671   1
ion O   0.7489379878631522    0.7502297065841445    0.4804873808036940   1
ion O   0.9978353432350370    0.0084790013017992    0.5125931916440940   1
ion O   0.4980216557943180    0.0035492092171412    0.5133810345001184   1
ion O   0.9989263150090089    0.5001757333221152    0.5130245226252127   1
ion O   0.5008193009647256    0.5006650119529050    0.5147696055696146   1
ion O   0.2432289459524118    0.9811418150759823    0.5760823519100129   1
ion O   0.7514847941621629    0.9773426840853207    0.5754651723179848   1
ion O   0.2478112114956071    0.5076702996323282    0.5751262289025828   1
ion O   0.7523808574613786    0.5227191331129986    0.5765730330574771   1
ion O   0.9941908038580982    0.2496080049597353    0.6116107224827441   1
ion O   0.4990370087150591    0.2523797685526381    0.6067965472565935   1
ion O   0.0200881882870984    0.5962795967282226    0.6560500179191721   1
ion O   0.3561884139000427    0.5224290914839014    0.6855500673118499   1
ion O   0.5000056724565259    0.9231444883786563    0.6597775181897068   1
ion O   0.9914368345629986    0.9187930698666014    0.6598052388901092   1
ion O   0.5070619093059692    0.5724957397402644    0.6529405848615091   1
ion O   0.2383328763568664    0.0106772537809596    0.7207027874510905   1
ion H   0.1430460755080725    0.5794708614655668    0.6688970501518494   1
ion H   0.4050141251356075    0.5406104103627980    0.7207877027991030   1
ion H   0.5092202918920239    0.7927208220967387    0.6596727923632725   1
ion H   0.9938674954431220    0.7801643884451561    0.6600883981949902   1
ion H   0.0909275921120298    0.9594408577304598    0.6857860906746374   1
ion H   0.3465972905100512    0.9773262405210478    0.6994703698262669   1
ion H   0.2400603972629225    0.9384728874389727    0.7522759316978361   1
