# Supplementary material for: Surface-Controlled TiO2 Nanocrystals with Catalytically Active Single-Site Co Incorporation for the Oxygen Evolution Reaction
Source: J Am Chem Soc. 2025 May 27;147(22):19391–9. doi: 10.1021/jacs.5c05795 (PMC12147152; doi:10.1021/jacs.5c05795)
Supplement: Supplementary file 2 [file ja5c05795_si_002.zip › Geometry&Energy/001/state4/geo_001_state4_dn0.5.in]

# 0.5   -1971.6026284573092653   -0.151736908   516.500000

lattice  \
       14.3781704661                 0.0                 0.0  \
                 0.0       14.3781704661                 0.0  \
                 0.0                 0.0       48.2261900591

coords-type Lattice
ion Co  0.4997785632662102    0.4991751302581728    0.5874100221520793   1
ion Ti  0.0000000000000000    0.0000000000000000    0.2122000029999995   0
ion Ti  0.5000000000000000    0.0000000000000000    0.2122000029999995   0
ion Ti  0.0000000000000000    0.5000000000000000    0.2122000029999995   0
ion Ti  0.5000000000000000    0.5000000000000000    0.2122000029999995   0
ion Ti  0.0000000000000000    0.2500000000000000    0.3071199899999968   0
ion Ti  0.5000000000000000    0.2500000000000000    0.3071199899999968   0
ion Ti  0.0000000000000000    0.7499999839999987    0.3071199899999968   0
ion Ti  0.5000000000000000    0.7499999839999987    0.3071199899999968   0
ion Ti  0.2500000000000000    0.2500000000000000    0.4020399950000026   0
ion Ti  0.7499999839999987    0.2500000000000000    0.4020399950000026   0
ion Ti  0.2500000000000000    0.7499999839999987    0.4020399950000026   0
ion Ti  0.7499999839999987    0.7499999839999987    0.4020399950000026   0
ion Ti  0.2511601913027972    0.9979597513361214    0.4971107117962835   1
ion Ti  0.7446445411016361    0.9982700427342329    0.4968310717868064   1
ion Ti  0.2520288332592600    0.4986718620855118    0.4979470247938548   1
ion Ti  0.7484838443115273    0.4999892708689450    0.4975516614636928   1
ion Ti  0.9963800755118370    0.0274993390908605    0.5889997959422458   1
ion Ti  0.4987221280377825    0.0304538132706477    0.5931621883319705   1
ion Ti  0.9974239429486879    0.4791695229706365    0.5897804293497348   1
ion O   0.2500000000000000    0.0000000000000000    0.1959200100000018   0
ion O   0.7499999839999987    0.0000000000000000    0.1959200100000018   0
ion O   0.2500000000000000    0.5000000000000000    0.1959200100000018   0
ion O   0.7499999839999987    0.5000000000000000    0.1959200100000018   0
ion O   0.0000000000000000    0.2500000000000000    0.2284700000000015   0
ion O   0.5000000000000000    0.2500000000000000    0.2284700000000015   0
ion O   0.0000000000000000    0.7499999839999987    0.2284700000000015   0
ion O   0.5000000000000000    0.7499999839999987    0.2284700000000015   0
ion O   0.0000000000000000    0.0000000000000000    0.2908399969999991   0
ion O   0.5000000000000000    0.0000000000000000    0.2908399969999991   0
ion O   0.0000000000000000    0.5000000000000000    0.2908399969999991   0
ion O   0.5000000000000000    0.5000000000000000    0.2908399969999991   0
ion O   0.2500000000000000    0.2500000000000000    0.3233900239999983   0
ion O   0.7499999839999987    0.2500000000000000    0.3233900239999983   0
ion O   0.2500000000000000    0.7499999839999987    0.3233900239999983   0
ion O   0.7499999839999987    0.7499999839999987    0.3233900239999983   0
ion O   0.0000000000000000    0.2500000000000000    0.3857699980000007   0
ion O   0.5000000000000000    0.2500000000000000    0.3857699980000007   0
ion O   0.0000000000000000    0.7499999839999987    0.3857699980000007   0
ion O   0.5000000000000000    0.7499999839999987    0.3857699980000007   0
ion O   0.2500000000000000    0.0000000000000000    0.4183099919999975   0
ion O   0.7499999839999987    0.0000000000000000    0.4183099919999975   0
ion O   0.2500000000000000    0.5000000000000000    0.4183099919999975   0
ion O   0.7499999839999987    0.5000000000000000    0.4183099919999975   0
ion O   0.2495323747584200    0.2490914589283007    0.4809875288618690   1
ion O   0.7485316537715951    0.2496167185109378    0.4811590441133183   1
ion O   0.2475342901566021    0.7503143763334188    0.4805820672894517   1
ion O   0.7504310899699700    0.7504451996819128    0.4802668677806428   1
ion O   0.9980299828631798    0.0092699526456658    0.5127356419862256   1
ion O   0.4981544885010085    0.0027625390817719    0.5135566406268279   1
ion O   0.9992431602391709    0.4968233596740212    0.5124961631286510   1
ion O   0.5010225123182177    0.4968955365057108    0.5135325643943587   1
ion O   0.2430526810900441    0.9816759924849515    0.5763044729737860   1
ion O   0.7522118652023512    0.9764127935110986    0.5756776849295920   1
ion O   0.2479971979755085    0.5121599665382566    0.5749782105301502   1
ion O   0.7533182743929973    0.5249914239518446    0.5764253849635206   1
ion O   0.9944280385369382    0.2502477432098937    0.6114816585613525   1
ion O   0.5013662765027914    0.2526448142952241    0.6063083997825887   1
ion O   0.0216069167201488    0.5971019626461334    0.6560073755343216   1
ion O   0.3531267980719276    0.5244241688328097    0.6870416745526128   1
ion O   0.4987295566963985    0.9219978357312046    0.6603169471298143   1
ion O   0.9908060533391242    0.9178794333088443    0.6598441809117827   1
ion O   0.5079831119136015    0.5761762381050125    0.6541404376033473   1
ion O   0.2402494659454675    0.0111671097628468    0.7212094718502821   1
ion H   0.1456349820074306    0.5807499622332202    0.6683726917052666   1
ion H   0.4030748603845454    0.5403289259083520    0.7221138436834275   1
ion H   0.5034983887010093    0.7897892030776515    0.6589878119081254   1
ion H   0.9953105789966308    0.7777019078469675    0.6597237983899151   1
ion H   0.0894328460680623    0.9588608665185473    0.6853872525864670   1
ion H   0.3473767254555672    0.9761422168762649    0.6992127268654158   1
ion H   0.2414988612904315    0.9368171728103775    0.7522771073741517   1
