# Supplementary material for: Surface-Controlled TiO2 Nanocrystals with Catalytically Active Single-Site Co Incorporation for the Oxygen Evolution Reaction
Source: J Am Chem Soc. 2025 May 27;147(22):19391–9. doi: 10.1021/jacs.5c05795 (PMC12147152; doi:10.1021/jacs.5c05795)
Supplement: Supplementary file 2 [file ja5c05795_si_002.zip › Geometry&Energy/001/state4/geo_001_state4_dn-0.5.in]

# -0.5   -1971.4229520764854442   -0.216396688   515.500000

lattice  \
       14.3781704661                 0.0                 0.0  \
                 0.0       14.3781704661                 0.0  \
                 0.0                 0.0       48.2261900591

coords-type Lattice
ion Co  0.4985370662013782    0.4889812903947430    0.5872760900467382   1
ion Ti  0.0000000000000000    0.0000000000000000    0.2122000029999995   0
ion Ti  0.5000000000000000    0.0000000000000000    0.2122000029999995   0
ion Ti  0.0000000000000000    0.5000000000000000    0.2122000029999995   0
ion Ti  0.5000000000000000    0.5000000000000000    0.2122000029999995   0
ion Ti  0.0000000000000000    0.2500000000000000    0.3071199899999968   0
ion Ti  0.5000000000000000    0.2500000000000000    0.3071199899999968   0
ion Ti  0.0000000000000000    0.7499999839999987    0.3071199899999968   0
ion Ti  0.5000000000000000    0.7499999839999987    0.3071199899999968   0
ion Ti  0.2500000000000000    0.2500000000000000    0.4020399950000026   0
ion Ti  0.7499999839999987    0.2500000000000000    0.4020399950000026   0
ion Ti  0.2500000000000000    0.7499999839999987    0.4020399950000026   0
ion Ti  0.7499999839999987    0.7499999839999987    0.4020399950000026   0
ion Ti  0.2506920584259468    0.9976920307172406    0.4965923880378572   1
ion Ti  0.7452762602216214    0.9983303889779885    0.4963719104793063   1
ion Ti  0.2484143306190271    0.4987889427044316    0.4969571871435487   1
ion Ti  0.7498762936463346    0.5003574583880666    0.4962691436372080   1
ion Ti  0.9965702965382350    0.0278750981761636    0.5891690868675845   1
ion Ti  0.4986278817695017    0.0298131105629221    0.5925238512205142   1
ion Ti  0.9943355662799330    0.4811162991363855    0.5907640126898804   1
ion O   0.2500000000000000    0.0000000000000000    0.1959200100000018   0
ion O   0.7499999839999987    0.0000000000000000    0.1959200100000018   0
ion O   0.2500000000000000    0.5000000000000000    0.1959200100000018   0
ion O   0.7499999839999987    0.5000000000000000    0.1959200100000018   0
ion O   0.0000000000000000    0.2500000000000000    0.2284700000000015   0
ion O   0.5000000000000000    0.2500000000000000    0.2284700000000015   0
ion O   0.0000000000000000    0.7499999839999987    0.2284700000000015   0
ion O   0.5000000000000000    0.7499999839999987    0.2284700000000015   0
ion O   0.0000000000000000    0.0000000000000000    0.2908399969999991   0
ion O   0.5000000000000000    0.0000000000000000    0.2908399969999991   0
ion O   0.0000000000000000    0.5000000000000000    0.2908399969999991   0
ion O   0.5000000000000000    0.5000000000000000    0.2908399969999991   0
ion O   0.2500000000000000    0.2500000000000000    0.3233900239999983   0
ion O   0.7499999839999987    0.2500000000000000    0.3233900239999983   0
ion O   0.2500000000000000    0.7499999839999987    0.3233900239999983   0
ion O   0.7499999839999987    0.7499999839999987    0.3233900239999983   0
ion O   0.0000000000000000    0.2500000000000000    0.3857699980000007   0
ion O   0.5000000000000000    0.2500000000000000    0.3857699980000007   0
ion O   0.0000000000000000    0.7499999839999987    0.3857699980000007   0
ion O   0.5000000000000000    0.7499999839999987    0.3857699980000007   0
ion O   0.2500000000000000    0.0000000000000000    0.4183099919999975   0
ion O   0.7499999839999987    0.0000000000000000    0.4183099919999975   0
ion O   0.2500000000000000    0.5000000000000000    0.4183099919999975   0
ion O   0.7499999839999987    0.5000000000000000    0.4183099919999975   0
ion O   0.2472784626513083    0.2501210601059924    0.4817162252905199   1
ion O   0.7497832310789332    0.2506669391173735    0.4818985756625503   1
ion O   0.2519688164582867    0.7493897471860723    0.4811278499930230   1
ion O   0.7450261815995373    0.7496659933547895    0.4808345161685761   1
ion O   0.9981319929519176    0.0042106711506466    0.5127240323113981   1
ion O   0.4982235605317419    0.0050328933406960    0.5135860485914028   1
ion O   0.9981292638542709    0.5017276574418487    0.5135549944792737   1
ion O   0.5001682027056603    0.4924169344661533    0.5150559979926169   1
ion O   0.2443465932931066    0.9838167663699460    0.5761424163023856   1
ion O   0.7514389573422001    0.9791643713469065    0.5755201256804622   1
ion O   0.2494874814394042    0.5151826088488642    0.5752779814396457   1
ion O   0.7490255217446711    0.5264700296968947    0.5770643352336113   1
ion O   0.9953528708642729    0.2524332310142491    0.6105527067882783   1
ion O   0.5003886004181172    0.2535333387377994    0.6077076433560553   1
ion O   0.0180186965696592    0.5968838940310088    0.6563063909199930   1
ion O   0.3581242621877205    0.5159509453699550    0.6854505788359503   1
ion O   0.5014852210238716    0.9204552541313605    0.6588021197937624   1
ion O   0.9929175664494982    0.9208230325994389    0.6594133637420332   1
ion O   0.5056518665121279    0.5665636341722788    0.6533854912582977   1
ion O   0.2370646914762577    0.0094951700219875    0.7200355604758288   1
ion H   0.1393376102098425    0.5779553229037944    0.6699054036113918   1
ion H   0.4050885617623070    0.5371215115394548    0.7208991609011300   1
ion H   0.5150636055877205    0.7910064523949897    0.6602213776427309   1
ion H   0.9925010290021344    0.7829255777962275    0.6603017123123629   1
ion H   0.0933318535531998    0.9613631540660348    0.6860069247273459   1
ion H   0.3460676150022525    0.9757010318658816    0.6996512568643936   1
ion H   0.2367863482387126    0.9398044962404311    0.7521438510100803   1
