# Supplementary material for: Surface-Controlled TiO2 Nanocrystals with Catalytically Active Single-Site Co Incorporation for the Oxygen Evolution Reaction
Source: J Am Chem Soc. 2025 May 27;147(22):19391–9. doi: 10.1021/jacs.5c05795 (PMC12147152; doi:10.1021/jacs.5c05795)
Supplement: Supplementary file 2 [file ja5c05795_si_002.zip › Geometry&Energy/001/state1/geo_001_state1_dn-0.5.in]

# -0.5   -1972.7139362568448178   -0.225992526   517.500000

lattice  \
       14.3781704661                 0.0                 0.0  \
                 0.0       14.3781704661                 0.0  \
                 0.0                 0.0       48.2261900591

coords-type Lattice
ion Co  0.4983967491109917    0.4648010948235765    0.5892404082028312   1
ion Ti  0.0000000000000000    0.0000000000000000    0.2122000029999995   0
ion Ti  0.5000000000000000    0.0000000000000000    0.2122000029999995   0
ion Ti  0.0000000000000000    0.5000000000000000    0.2122000029999995   0
ion Ti  0.5000000000000000    0.5000000000000000    0.2122000029999995   0
ion Ti  0.0000000000000000    0.2500000000000000    0.3071199899999968   0
ion Ti  0.5000000000000000    0.2500000000000000    0.3071199899999968   0
ion Ti  0.0000000000000000    0.7499999839999987    0.3071199899999968   0
ion Ti  0.5000000000000000    0.7499999839999987    0.3071199899999968   0
ion Ti  0.2500000000000000    0.2500000000000000    0.4020399950000026   0
ion Ti  0.7499999839999987    0.2500000000000000    0.4020399950000026   0
ion Ti  0.2500000000000000    0.7499999839999987    0.4020399950000026   0
ion Ti  0.7499999839999987    0.7499999839999987    0.4020399950000026   0
ion Ti  0.2503468963499306    0.9990183221214309    0.4962540908332468   1
ion Ti  0.7536345736501108    0.9998678177672975    0.4963986971074881   1
ion Ti  0.2475811437557792    0.5010101945241363    0.4972164929728637   1
ion Ti  0.7497162856744013    0.5014625863654877    0.4970910375449370   1
ion Ti  -0.0008951910984236    0.0235232204459710    0.5929376367582624   1
ion Ti  0.4987823999568304    0.0211131697629407    0.5906643606907315   1
ion Ti  0.9979501289376661    0.4785210605157654    0.5922579166691138   1
ion O   0.2500000000000000    0.0000000000000000    0.1959200100000018   0
ion O   0.7499999839999987    0.0000000000000000    0.1959200100000018   0
ion O   0.2500000000000000    0.5000000000000000    0.1959200100000018   0
ion O   0.7499999839999987    0.5000000000000000    0.1959200100000018   0
ion O   0.0000000000000000    0.2500000000000000    0.2284700000000015   0
ion O   0.5000000000000000    0.2500000000000000    0.2284700000000015   0
ion O   0.0000000000000000    0.7499999839999987    0.2284700000000015   0
ion O   0.5000000000000000    0.7499999839999987    0.2284700000000015   0
ion O   0.0000000000000000    0.0000000000000000    0.2908399969999991   0
ion O   0.5000000000000000    0.0000000000000000    0.2908399969999991   0
ion O   0.0000000000000000    0.5000000000000000    0.2908399969999991   0
ion O   0.5000000000000000    0.5000000000000000    0.2908399969999991   0
ion O   0.2500000000000000    0.2500000000000000    0.3233900239999983   0
ion O   0.7499999839999987    0.2500000000000000    0.3233900239999983   0
ion O   0.2500000000000000    0.7499999839999987    0.3233900239999983   0
ion O   0.7499999839999987    0.7499999839999987    0.3233900239999983   0
ion O   0.0000000000000000    0.2500000000000000    0.3857699980000007   0
ion O   0.5000000000000000    0.2500000000000000    0.3857699980000007   0
ion O   0.0000000000000000    0.7499999839999987    0.3857699980000007   0
ion O   0.5000000000000000    0.7499999839999987    0.3857699980000007   0
ion O   0.2500000000000000    0.0000000000000000    0.4183099919999975   0
ion O   0.7499999839999987    0.0000000000000000    0.4183099919999975   0
ion O   0.2500000000000000    0.5000000000000000    0.4183099919999975   0
ion O   0.7499999839999987    0.5000000000000000    0.4183099919999975   0
ion O   0.2462365521265475    0.2491198301044737    0.4815133386230288   1
ion O   0.7544660436783871    0.2492954240203830    0.4814210219655947   1
ion O   0.2544211598961811    0.7508621885553478    0.4806908876916385   1
ion O   0.7462800587216987    0.7510873100449833    0.4807907205179924   1
ion O   0.0025973228105400    0.9983543725487611    0.5142396277807659   1
ion O   0.5011753237166217    0.0071625100788220    0.5138245976947120   1
ion O   0.9987842433620461    0.5038280732187231    0.5134604101935059   1
ion O   0.4984195243480449    0.4919671700401380    0.5134996158694275   1
ion O   0.2523440120255116    0.9798178402956832    0.5779421118939975   1
ion O   0.7523575659032772    0.9854926131343074    0.5761973184815117   1
ion O   0.2476905733719007    0.5165925704635562    0.5752407291190162   1
ion O   0.7486615330426220    0.5127987720786354    0.5748829148151411   1
ion O   0.0056094761678574    0.2495223149459723    0.6124381835132137   1
ion O   0.5011021243945191    0.2454442055319975    0.6118008257016122   1
ion O   0.9900538560603181    0.5895490121573533    0.6560644450647296   1
ion O   0.2403599055092481    0.4882462135016157    0.7208891885071250   1
ion O   0.5244554631512055    0.9033863937814697    0.6577742832496470   1
ion O   0.9958428393224213    0.9169586457633576    0.6586876243358647   1
ion O   0.4973113148741944    0.5713660156156918    0.6594899021295673   1
ion O   0.2520693837178830    0.9845940220409400    0.7223758047279433   1
ion H   0.1357401638666408    0.5258882604933648    0.6994739450255384   1
ion H   0.2400841242755511    0.5599074802497710    0.7525132209583539   1
ion H   0.6353968684636710    0.9303156754690635    0.6754819797269060   1
ion H   0.9856100556846222    0.7250140450616100    0.6592325033336666   1
ion H   0.0944963395911708    0.9469431737232451    0.6849574686458677   1
ion H   0.5092975799991792    0.7052952308986489    0.6599165540139446   1
ion H   0.3931922013208237    0.5388009914914469    0.6833954624708684   1
ion H   0.3586958635818803    0.9538263335660324    0.7015559583749937   1
ion H   0.2519720025139580    0.9075045206959592    0.7528818314430840   1
