# Supplementary material for: Surface-Controlled TiO2 Nanocrystals with Catalytically Active Single-Site Co Incorporation for the Oxygen Evolution Reaction
Source: J Am Chem Soc. 2025 May 27;147(22):19391–9. doi: 10.1021/jacs.5c05795 (PMC12147152; doi:10.1021/jacs.5c05795)
Supplement: Supplementary file 2 [file ja5c05795_si_002.zip › Geometry&Energy/001/state1/geo_001_state1_dn0.0.in]

# 0.0   -1972.8134332603735857   -0.186952885   518.000000

lattice  \
       14.3781704661                 0.0                 0.0  \
                 0.0       14.3781704661                 0.0  \
                 0.0                 0.0       48.2261900591

coords-type Lattice
ion Co  0.4972912100187264    0.4638932340270589    0.5900770414259358   1
ion Ti  0.0000000000000000    0.0000000000000000    0.2122000029999995   0
ion Ti  0.5000000000000000    0.0000000000000000    0.2122000029999995   0
ion Ti  0.0000000000000000    0.5000000000000000    0.2122000029999995   0
ion Ti  0.5000000000000000    0.5000000000000000    0.2122000029999995   0
ion Ti  0.0000000000000000    0.2500000000000000    0.3071199899999968   0
ion Ti  0.5000000000000000    0.2500000000000000    0.3071199899999968   0
ion Ti  0.0000000000000000    0.7499999839999987    0.3071199899999968   0
ion Ti  0.5000000000000000    0.7499999839999987    0.3071199899999968   0
ion Ti  0.2500000000000000    0.2500000000000000    0.4020399950000026   0
ion Ti  0.7499999839999987    0.2500000000000000    0.4020399950000026   0
ion Ti  0.2500000000000000    0.7499999839999987    0.4020399950000026   0
ion Ti  0.7499999839999987    0.7499999839999987    0.4020399950000026   0
ion Ti  0.2520671920897261    0.9988759918838034    0.4963155299973767   1
ion Ti  0.7548899591829024    -0.0001198582910589    0.4964551705253648   1
ion Ti  0.2498027876202927    0.5009505444412738    0.4976167461726161   1
ion Ti  0.7498240105107273    0.5014771276592638    0.4975566053979626   1
ion Ti  0.0009486000750431    0.0249504400392298    0.5928755239294250   1
ion Ti  0.5007426658962680    0.0209872947624418    0.5908720874345482   1
ion Ti  0.9979540738418224    0.4806725745314574    0.5918884238028572   1
ion O   0.2500000000000000    0.0000000000000000    0.1959200100000018   0
ion O   0.7499999839999987    0.0000000000000000    0.1959200100000018   0
ion O   0.2500000000000000    0.5000000000000000    0.1959200100000018   0
ion O   0.7499999839999987    0.5000000000000000    0.1959200100000018   0
ion O   0.0000000000000000    0.2500000000000000    0.2284700000000015   0
ion O   0.5000000000000000    0.2500000000000000    0.2284700000000015   0
ion O   0.0000000000000000    0.7499999839999987    0.2284700000000015   0
ion O   0.5000000000000000    0.7499999839999987    0.2284700000000015   0
ion O   0.0000000000000000    0.0000000000000000    0.2908399969999991   0
ion O   0.5000000000000000    0.0000000000000000    0.2908399969999991   0
ion O   0.0000000000000000    0.5000000000000000    0.2908399969999991   0
ion O   0.5000000000000000    0.5000000000000000    0.2908399969999991   0
ion O   0.2500000000000000    0.2500000000000000    0.3233900239999983   0
ion O   0.7499999839999987    0.2500000000000000    0.3233900239999983   0
ion O   0.2500000000000000    0.7499999839999987    0.3233900239999983   0
ion O   0.7499999839999987    0.7499999839999987    0.3233900239999983   0
ion O   0.0000000000000000    0.2500000000000000    0.3857699980000007   0
ion O   0.5000000000000000    0.2500000000000000    0.3857699980000007   0
ion O   0.0000000000000000    0.7499999839999987    0.3857699980000007   0
ion O   0.5000000000000000    0.7499999839999987    0.3857699980000007   0
ion O   0.2500000000000000    0.0000000000000000    0.4183099919999975   0
ion O   0.7499999839999987    0.0000000000000000    0.4183099919999975   0
ion O   0.2500000000000000    0.5000000000000000    0.4183099919999975   0
ion O   0.7499999839999987    0.5000000000000000    0.4183099919999975   0
ion O   0.2472078288389342    0.2487388343267564    0.4814514609850714   1
ion O   0.7557685422334669    0.2489054422733304    0.4813547672833594   1
ion O   0.2559947436667673    0.7510903195646812    0.4805841297138598   1
ion O   0.7470269808931179    0.7513277211513502    0.4807442461193947   1
ion O   0.0041723014403214    -0.0018118138261032    0.5143819684642911   1
ion O   0.5024115117840597    0.0074621290265081    0.5139609120953940   1
ion O   -0.0004501336902488    0.5033740099325889    0.5130215759313723   1
ion O   0.4989780839919789    0.4911346202173105    0.5135144536853666   1
ion O   0.2534539668320060    0.9801436182556215    0.5782850859052493   1
ion O   0.7543328059193607    0.9856783828284369    0.5762076960859829   1
ion O   0.2466308425363399    0.5202869944569111    0.5752413353330832   1
ion O   0.7503311377970462    0.5143249562985175    0.5748607657232423   1
ion O   0.0070375892808782    0.2510071727605609    0.6121274168001104   1
ion O   0.5049009200807230    0.2434724952180496    0.6127618772847134   1
ion O   0.9890866904057103    0.5910226362931686    0.6562405278613272   1
ion O   0.2295308919334730    0.4919558600633089    0.7239808762033166   1
ion O   0.5276258497059464    0.8999883341762032    0.6577926962036185   1
ion O   0.9951180637931389    0.9200886676969725    0.6592512439082192   1
ion O   0.4937526290790746    0.5676039995262825    0.6617151508763650   1
ion O   0.2577025125664837    0.9836687030469928    0.7225199282448774   1
ion H   0.1287605229564591    0.5286549419659191    0.7007089469398563   1
ion H   0.2256198841055587    0.5684458836362446    0.7545497343597276   1
ion H   0.6404369435532612    0.9253757787820868    0.6746039536609154   1
ion H   0.9844089902288226    0.7258572697732621    0.6594735421646344   1
ion H   0.0948604275175121    0.9485034504083608    0.6848776236670303   1
ion H   0.5086726006378669    0.7007909897464701    0.6613636176041446   1
ion H   0.3885215247681103    0.5392888471727409    0.6849244098132423   1
ion H   0.3628301932922472    0.9519030255568649    0.7010676993802930   1
ion H   0.2580177191641624    0.9050312621255401    0.7526515134577443   1
