# Supplementary material for: Surface-Controlled TiO2 Nanocrystals with Catalytically Active Single-Site Co Incorporation for the Oxygen Evolution Reaction
Source: J Am Chem Soc. 2025 May 27;147(22):19391–9. doi: 10.1021/jacs.5c05795 (PMC12147152; doi:10.1021/jacs.5c05795)
Supplement: Supplementary file 2 [file ja5c05795_si_002.zip › Geometry&Energy/001/state1/geo_001_state1_dn0.5.in]

# 0.5   -1972.9008822312091525   -0.153107809   518.500000   1

lattice  \
       14.3781704661                 0.0                 0.0  \
                 0.0       14.3781704661                 0.0  \
                 0.0                 0.0       48.2261900591

coords-type Lattice
ion Co  0.4980612402829565    0.4762779252233121    0.5896819570087527   1
ion Ti  0.0000000000000000    0.0000000000000000    0.2122000029999995   0
ion Ti  0.5000000000000000    0.0000000000000000    0.2122000029999995   0
ion Ti  0.0000000000000000    0.5000000000000000    0.2122000029999995   0
ion Ti  0.5000000000000000    0.5000000000000000    0.2122000029999995   0
ion Ti  0.0000000000000000    0.2500000000000000    0.3071199899999968   0
ion Ti  0.5000000000000000    0.2500000000000000    0.3071199899999968   0
ion Ti  0.0000000000000000    0.7499999839999987    0.3071199899999968   0
ion Ti  0.5000000000000000    0.7499999839999987    0.3071199899999968   0
ion Ti  0.2500000000000000    0.2500000000000000    0.4020399950000026   0
ion Ti  0.7499999839999987    0.2500000000000000    0.4020399950000026   0
ion Ti  0.2500000000000000    0.7499999839999987    0.4020399950000026   0
ion Ti  0.7499999839999987    0.7499999839999987    0.4020399950000026   0
ion Ti  0.2521520549355921    0.9991196964335347    0.4969725594607690   1
ion Ti  0.7527195312940709    0.0000207408086572    0.4971156030711131   1
ion Ti  0.2531852232895935    0.5009094964917068    0.4978674017752415   1
ion Ti  0.7489296043102349    0.5011021027795540    0.4977089925069944   1
ion Ti  0.0006455093673087    0.0262559256734933    0.5925581321789826   1
ion Ti  0.4997867155531935    0.0253234636470946    0.5919181848761034   1
ion Ti  0.9992081770444223    0.4818150377669754    0.5912407365119978   1
ion O   0.2500000000000000    0.0000000000000000    0.1959200100000018   0
ion O   0.7499999839999987    0.0000000000000000    0.1959200100000018   0
ion O   0.2500000000000000    0.5000000000000000    0.1959200100000018   0
ion O   0.7499999839999987    0.5000000000000000    0.1959200100000018   0
ion O   0.0000000000000000    0.2500000000000000    0.2284700000000015   0
ion O   0.5000000000000000    0.2500000000000000    0.2284700000000015   0
ion O   0.0000000000000000    0.7499999839999987    0.2284700000000015   0
ion O   0.5000000000000000    0.7499999839999987    0.2284700000000015   0
ion O   0.0000000000000000    0.0000000000000000    0.2908399969999991   0
ion O   0.5000000000000000    0.0000000000000000    0.2908399969999991   0
ion O   0.0000000000000000    0.5000000000000000    0.2908399969999991   0
ion O   0.5000000000000000    0.5000000000000000    0.2908399969999991   0
ion O   0.2500000000000000    0.2500000000000000    0.3233900239999983   0
ion O   0.7499999839999987    0.2500000000000000    0.3233900239999983   0
ion O   0.2500000000000000    0.7499999839999987    0.3233900239999983   0
ion O   0.7499999839999987    0.7499999839999987    0.3233900239999983   0
ion O   0.0000000000000000    0.2500000000000000    0.3857699980000007   0
ion O   0.5000000000000000    0.2500000000000000    0.3857699980000007   0
ion O   0.0000000000000000    0.7499999839999987    0.3857699980000007   0
ion O   0.5000000000000000    0.7499999839999987    0.3857699980000007   0
ion O   0.2500000000000000    0.0000000000000000    0.4183099919999975   0
ion O   0.7499999839999987    0.0000000000000000    0.4183099919999975   0
ion O   0.2500000000000000    0.5000000000000000    0.4183099919999975   0
ion O   0.7499999839999987    0.5000000000000000    0.4183099919999975   0
ion O   0.2460097958746328    0.2485827130978445    0.4811342179733085   1
ion O   0.7567763742190252    0.2486258373149259    0.4809753911275211   1
ion O   0.2537832718479702    0.7516016575688041    0.4803158749363486   1
ion O   0.7488880670608911    0.7517146386339478    0.4805135114413778   1
ion O   0.0032119272762822    0.0002557415033190    0.5143347763606757   1
ion O   0.5016259645608171    0.0094249650800820    0.5140640430784451   1
ion O   0.0000231054394577    0.5014928876301014    0.5131528933974225   1
ion O   0.4999599289076515    0.4911309640112805    0.5105078169940792   1
ion O   0.2509140298069022    0.9782776156942319    0.5781801228607992   1
ion O   0.7546650117000282    0.9851159197757763    0.5763489622219168   1
ion O   0.2483671234529056    0.5239077465771762    0.5754724245239471   1
ion O   0.7500408849056951    0.5148401914378871    0.5752435180572959   1
ion O   0.0081790498686914    0.2525548545191718    0.6118939343155979   1
ion O   0.5015500605233326    0.2435130654981764    0.6127160914642463   1
ion O   0.9918586304163308    0.5932548444414599    0.6558394736762491   1
ion O   0.2216021363416951    0.4932699115589412    0.7264131581755680   1
ion O   0.5281743884418152    0.8987166851758721    0.6588590236056989   1
ion O   0.9922309857398867    0.9230260862885535    0.6598519696161657   1
ion O   0.4975958616885137    0.5630797408050955    0.6649986212131197   1
ion O   0.2622871159516400    0.9820953676264956    0.7229867700251751   1
ion H   0.1270509886803797    0.5312738790446295    0.7008842235271248   1
ion H   0.2168941020650613    0.5764711569694564    0.7553586233145095   1
ion H   0.6425581945428892    0.9247463132916874    0.6744833458321539   1
ion H   0.9849741214739857    0.7276959233972647    0.6590422782986566   1
ion H   0.0939402902295455    0.9492007827116091    0.6845089141859817   1
ion H   0.5080135519546171    0.6962385011232770    0.6643558057689506   1
ion H   0.3929598226395587    0.5330790866579445    0.6875295408000095   1
ion H   0.3671900334272389    0.9509174362060941    0.7009176926520847   1
ion H   0.2633854846741107    0.9012632636804686    0.7525455996554278   1
