# Supplementary material for: Surface-Controlled TiO2 Nanocrystals with Catalytically Active Single-Site Co Incorporation for the Oxygen Evolution Reaction
Source: J Am Chem Soc. 2025 May 27;147(22):19391–9. doi: 10.1021/jacs.5c05795 (PMC12147152; doi:10.1021/jacs.5c05795)
Supplement: Supplementary file 2 [file ja5c05795_si_002.zip › Geometry&Energy/001/state6/geo_001_state6_dn0.5.in]

# 0.5   -1970.3622503487583799   -0.187472842   514.500000

lattice  \
       14.3781704661                 0.0                 0.0  \
                 0.0       14.3781704661                 0.0  \
                 0.0                 0.0       48.2261900591

coords-type Lattice
ion Co  0.5020773559332866    0.4702166366209486    0.5842609871929162   1
ion Ti  0.0000000000000000    0.0000000000000000    0.2122000029999995   0
ion Ti  0.5000000000000000    0.0000000000000000    0.2122000029999995   0
ion Ti  0.0000000000000000    0.5000000000000000    0.2122000029999995   0
ion Ti  0.5000000000000000    0.5000000000000000    0.2122000029999995   0
ion Ti  0.0000000000000000    0.2500000000000000    0.3071199899999968   0
ion Ti  0.5000000000000000    0.2500000000000000    0.3071199899999968   0
ion Ti  0.0000000000000000    0.7499999839999987    0.3071199899999968   0
ion Ti  0.5000000000000000    0.7499999839999987    0.3071199899999968   0
ion Ti  0.2500000000000000    0.2500000000000000    0.4020399950000026   0
ion Ti  0.7499999839999987    0.2500000000000000    0.4020399950000026   0
ion Ti  0.2500000000000000    0.7499999839999987    0.4020399950000026   0
ion Ti  0.7499999839999987    0.7499999839999987    0.4020399950000026   0
ion Ti  0.2517670106881777    -0.0007834799715371    0.4975534947517316   1
ion Ti  0.7526731999963662    -0.0009484896041472    0.4972958651442648   1
ion Ti  0.2476612232882837    0.5004989433048607    0.4975352755833632   1
ion Ti  0.7550939667457074    0.5005826250769826    0.4972750378086132   1
ion Ti  0.0006085955334777    0.0192406047043821    0.5934761054782145   1
ion Ti  0.5018948284873224    0.0332052499784557    0.5927602310033933   1
ion Ti  0.0012334422365916    0.4669768274330193    0.5936625347164847   1
ion O   0.2500000000000000    0.0000000000000000    0.1959200100000018   0
ion O   0.7499999839999987    0.0000000000000000    0.1959200100000018   0
ion O   0.2500000000000000    0.5000000000000000    0.1959200100000018   0
ion O   0.7499999839999987    0.5000000000000000    0.1959200100000018   0
ion O   0.0000000000000000    0.2500000000000000    0.2284700000000015   0
ion O   0.5000000000000000    0.2500000000000000    0.2284700000000015   0
ion O   0.0000000000000000    0.7499999839999987    0.2284700000000015   0
ion O   0.5000000000000000    0.7499999839999987    0.2284700000000015   0
ion O   0.0000000000000000    0.0000000000000000    0.2908399969999991   0
ion O   0.5000000000000000    0.0000000000000000    0.2908399969999991   0
ion O   0.0000000000000000    0.5000000000000000    0.2908399969999991   0
ion O   0.5000000000000000    0.5000000000000000    0.2908399969999991   0
ion O   0.2500000000000000    0.2500000000000000    0.3233900239999983   0
ion O   0.7499999839999987    0.2500000000000000    0.3233900239999983   0
ion O   0.2500000000000000    0.7499999839999987    0.3233900239999983   0
ion O   0.7499999839999987    0.7499999839999987    0.3233900239999983   0
ion O   0.0000000000000000    0.2500000000000000    0.3857699980000007   0
ion O   0.5000000000000000    0.2500000000000000    0.3857699980000007   0
ion O   0.0000000000000000    0.7499999839999987    0.3857699980000007   0
ion O   0.5000000000000000    0.7499999839999987    0.3857699980000007   0
ion O   0.2500000000000000    0.0000000000000000    0.4183099919999975   0
ion O   0.7499999839999987    0.0000000000000000    0.4183099919999975   0
ion O   0.2500000000000000    0.5000000000000000    0.4183099919999975   0
ion O   0.7499999839999987    0.5000000000000000    0.4183099919999975   0
ion O   0.2496452339261706    0.2503386995697045    0.4812183266107820   1
ion O   0.7543381627302933    0.2501732102278834    0.4811657531702547   1
ion O   0.2540828099402587    0.7512080757000110    0.4809516630210287   1
ion O   0.7497861168704278    0.7510004095793856    0.4808049147497820   1
ion O   0.0022472421105462    0.0016998179953325    0.5139119872675284   1
ion O   0.5024908134292592    0.0086884626215129    0.5145104239968817   1
ion O   0.0011019243467171    0.5110885311734719    0.5149795694290260   1
ion O   0.5009453892818823    0.5064205326557506    0.5130636975708888   1
ion O   0.2509238433132178    0.9869935313468107    0.5764218427109405   1
ion O   0.7538368286928359    0.9825112774228677    0.5761709791304922   1
ion O   0.2537458875214969    0.4870928667440870    0.5747074678107175   1
ion O   0.7478294478052646    0.4858553082755771    0.5741934188995134   1
ion O   0.0020325016297531    0.2407532662739388    0.6169208612146218   1
ion O   0.5007453911501613    0.2558591419933763    0.6124832604181483   1
ion O   0.9905575051676591    0.5851454374122865    0.6542225339987834   1
ion O   0.3861992686917771    0.5286511605911601    0.6830906881539037   1
ion O   0.5126987491113963    0.9253987006063679    0.6592407462854062   1
ion O   0.0049943380181171    0.9073880396095686    0.6587074688121934   1
ion O   0.5018267059740682    0.5673865560217719    0.6483489973680918   1
ion O   0.2493311935360500    0.9894751941491421    0.7253029856114445   1
ion H   0.5502915847493797    0.8030181319256159    0.6625325952525235   1
ion H   0.9955167487281329    0.7218931197082334    0.6585167026489046   1
ion H   0.0981482490179442    0.9437858378349097    0.6858704431567603   1
ion H   0.3548541024030201    0.9646378125411329    0.7027249903377831   1
ion H   0.2509645395414841    0.9011592911164350    0.7530026091497728   1
