# Supplementary material for: Surface-Controlled TiO2 Nanocrystals with Catalytically Active Single-Site Co Incorporation for the Oxygen Evolution Reaction
Source: J Am Chem Soc. 2025 May 27;147(22):19391–9. doi: 10.1021/jacs.5c05795 (PMC12147152; doi:10.1021/jacs.5c05795)
Supplement: Supplementary file 2 [file ja5c05795_si_002.zip › Geometry&Energy/001/state6/geo_001_state6_dn1.0.in]

# 1.0   -1970.4456874113534468   -0.175101013   515.000000

lattice  \
       14.3781704661                 0.0                 0.0  \
                 0.0       14.3781704661                 0.0  \
                 0.0                 0.0       48.2261900591

coords-type Lattice
ion Co  0.5023952289404021    0.4814480563038510    0.5882120519920837   1
ion Ti  0.0000000000000000    0.0000000000000000    0.2122000029999995   0
ion Ti  0.5000000000000000    0.0000000000000000    0.2122000029999995   0
ion Ti  0.0000000000000000    0.5000000000000000    0.2122000029999995   0
ion Ti  0.5000000000000000    0.5000000000000000    0.2122000029999995   0
ion Ti  0.0000000000000000    0.2500000000000000    0.3071199899999968   0
ion Ti  0.5000000000000000    0.2500000000000000    0.3071199899999968   0
ion Ti  0.0000000000000000    0.7499999839999987    0.3071199899999968   0
ion Ti  0.5000000000000000    0.7499999839999987    0.3071199899999968   0
ion Ti  0.2500000000000000    0.2500000000000000    0.4020399950000026   0
ion Ti  0.7499999839999987    0.2500000000000000    0.4020399950000026   0
ion Ti  0.2500000000000000    0.7499999839999987    0.4020399950000026   0
ion Ti  0.7499999839999987    0.7499999839999987    0.4020399950000026   0
ion Ti  0.2530540406998468    -0.0007248564305124    0.4975440400614825   1
ion Ti  0.7531580541153281    0.9988972331162596    0.4972846934411367   1
ion Ti  0.2544315410088809    0.5006848868646240    0.4978760439866905   1
ion Ti  0.7527635918896772    0.5004688522790700    0.4977699875375570   1
ion Ti  0.0019203459120612    0.0323966751044948    0.5925954004356516   1
ion Ti  0.5036435240627430    0.0304722485898095    0.5928738460415687   1
ion Ti  0.0026408723499349    0.4912690104707801    0.5928289999086337   1
ion O   0.2500000000000000    0.0000000000000000    0.1959200100000018   0
ion O   0.7499999839999987    0.0000000000000000    0.1959200100000018   0
ion O   0.2500000000000000    0.5000000000000000    0.1959200100000018   0
ion O   0.7499999839999987    0.5000000000000000    0.1959200100000018   0
ion O   0.0000000000000000    0.2500000000000000    0.2284700000000015   0
ion O   0.5000000000000000    0.2500000000000000    0.2284700000000015   0
ion O   0.0000000000000000    0.7499999839999987    0.2284700000000015   0
ion O   0.5000000000000000    0.7499999839999987    0.2284700000000015   0
ion O   0.0000000000000000    0.0000000000000000    0.2908399969999991   0
ion O   0.5000000000000000    0.0000000000000000    0.2908399969999991   0
ion O   0.0000000000000000    0.5000000000000000    0.2908399969999991   0
ion O   0.5000000000000000    0.5000000000000000    0.2908399969999991   0
ion O   0.2500000000000000    0.2500000000000000    0.3233900239999983   0
ion O   0.7499999839999987    0.2500000000000000    0.3233900239999983   0
ion O   0.2500000000000000    0.7499999839999987    0.3233900239999983   0
ion O   0.7499999839999987    0.7499999839999987    0.3233900239999983   0
ion O   0.0000000000000000    0.2500000000000000    0.3857699980000007   0
ion O   0.5000000000000000    0.2500000000000000    0.3857699980000007   0
ion O   0.0000000000000000    0.7499999839999987    0.3857699980000007   0
ion O   0.5000000000000000    0.7499999839999987    0.3857699980000007   0
ion O   0.2500000000000000    0.0000000000000000    0.4183099919999975   0
ion O   0.7499999839999987    0.0000000000000000    0.4183099919999975   0
ion O   0.2500000000000000    0.5000000000000000    0.4183099919999975   0
ion O   0.7499999839999987    0.5000000000000000    0.4183099919999975   0
ion O   0.2427141942126078    0.2491872783348176    0.4810394478091665   1
ion O   0.7635729537467041    0.2489700943865533    0.4809692842102347   1
ion O   0.2610725485638232    0.7506600613719148    0.4803152840396325   1
ion O   0.7454809311289902    0.7505539277372133    0.4802298491223664   1
ion O   0.0030875200087857    -0.0067959886771605    0.5138815156776868   1
ion O   0.5033344833383565    0.0097164780340832    0.5140428147422276   1
ion O   0.0029720171188187    0.5082674116428046    0.5141693025109928   1
ion O   0.5025735417852374    0.4807750708511537    0.5116444073606662   1
ion O   0.2506263650833756    0.9920703404295822    0.5763638343931597   1
ion O   0.7559325804297088    0.9875353929199315    0.5761671676687156   1
ion O   0.2566822848558519    0.5277516122140236    0.5754399912950767   1
ion O   0.7486422523738278    0.5262272423788589    0.5747299756631259   1
ion O   0.0041886262681150    0.2603621815833989    0.6111469111704881   1
ion O   0.5048513491330864    0.2515130396751518    0.6119324016553289   1
ion O   0.9936832112543524    0.6016732320456037    0.6555443551056824   1
ion O   0.4056033180111567    0.4994658288952946    0.6917436285658068   1
ion O   0.5070044368797774    0.9134093237336374    0.6582898391327320   1
ion O   0.0025614942859498    0.9311123006402573    0.6593026686282137   1
ion O   0.5143546599503922    0.5581400578975482    0.6560427282730058   1
ion O   0.2564643066869194    0.9862819514579081    0.7264005557224921   1
ion H   0.5203418817264271    0.7844162517710497    0.6590622779233777   1
ion H   0.9927427279063443    0.7359914763220393    0.6598646511257112   1
ion H   0.0998298341127432    0.9596665425363766    0.6857017538791979   1
ion H   0.3579560612782578    0.9589046915896832    0.7021316138432632   1
ion H   0.2509490469761727    0.8883116165421984    0.7509602400812130   1
