# Supplementary material for: Surface-Controlled TiO2 Nanocrystals with Catalytically Active Single-Site Co Incorporation for the Oxygen Evolution Reaction
Source: J Am Chem Soc. 2025 May 27;147(22):19391–9. doi: 10.1021/jacs.5c05795 (PMC12147152; doi:10.1021/jacs.5c05795)
Supplement: Supplementary file 2 [file ja5c05795_si_002.zip › Geometry&Energy/001/state6/geo_001_state6_dn0.0.in]

# 0.0   -1970.2633632617637431   -0.207120454   514.000000

lattice  \
       14.3781704661                 0.0                 0.0  \
                 0.0       14.3781704661                 0.0  \
                 0.0                 0.0       48.2261900591

coords-type Lattice
ion Co  0.4995093618940463    0.4566840176650967    0.5828307969237793   1
ion Ti  0.0000000000000000    0.0000000000000000    0.2122000029999995   0
ion Ti  0.5000000000000000    0.0000000000000000    0.2122000029999995   0
ion Ti  0.0000000000000000    0.5000000000000000    0.2122000029999995   0
ion Ti  0.5000000000000000    0.5000000000000000    0.2122000029999995   0
ion Ti  0.0000000000000000    0.2500000000000000    0.3071199899999968   0
ion Ti  0.5000000000000000    0.2500000000000000    0.3071199899999968   0
ion Ti  0.0000000000000000    0.7499999839999987    0.3071199899999968   0
ion Ti  0.5000000000000000    0.7499999839999987    0.3071199899999968   0
ion Ti  0.2500000000000000    0.2500000000000000    0.4020399950000026   0
ion Ti  0.7499999839999987    0.2500000000000000    0.4020399950000026   0
ion Ti  0.2500000000000000    0.7499999839999987    0.4020399950000026   0
ion Ti  0.7499999839999987    0.7499999839999987    0.4020399950000026   0
ion Ti  0.2504453317880722    -0.0006596804146341    0.4972384093209379   1
ion Ti  0.7513988421414894    0.9999267583468897    0.4971597239319179   1
ion Ti  0.2418088057756160    0.5007261078670013    0.4968849815998805   1
ion Ti  0.7536357260068178    0.5015966699955300    0.4968105052425922   1
ion Ti  -0.0017300762663891    0.0099898676587266    0.5937263149760361   1
ion Ti  0.4991478288904503    0.0229015068000763    0.5928654136049010   1
ion Ti  -0.0015105281409952    0.4550035774540463    0.5935572799783548   1
ion O   0.2500000000000000    0.0000000000000000    0.1959200100000018   0
ion O   0.7499999839999987    0.0000000000000000    0.1959200100000018   0
ion O   0.2500000000000000    0.5000000000000000    0.1959200100000018   0
ion O   0.7499999839999987    0.5000000000000000    0.1959200100000018   0
ion O   0.0000000000000000    0.2500000000000000    0.2284700000000015   0
ion O   0.5000000000000000    0.2500000000000000    0.2284700000000015   0
ion O   0.0000000000000000    0.7499999839999987    0.2284700000000015   0
ion O   0.5000000000000000    0.7499999839999987    0.2284700000000015   0
ion O   0.0000000000000000    0.0000000000000000    0.2908399969999991   0
ion O   0.5000000000000000    0.0000000000000000    0.2908399969999991   0
ion O   0.0000000000000000    0.5000000000000000    0.2908399969999991   0
ion O   0.5000000000000000    0.5000000000000000    0.2908399969999991   0
ion O   0.2500000000000000    0.2500000000000000    0.3233900239999983   0
ion O   0.7499999839999987    0.2500000000000000    0.3233900239999983   0
ion O   0.2500000000000000    0.7499999839999987    0.3233900239999983   0
ion O   0.7499999839999987    0.7499999839999987    0.3233900239999983   0
ion O   0.0000000000000000    0.2500000000000000    0.3857699980000007   0
ion O   0.5000000000000000    0.2500000000000000    0.3857699980000007   0
ion O   0.0000000000000000    0.7499999839999987    0.3857699980000007   0
ion O   0.5000000000000000    0.7499999839999987    0.3857699980000007   0
ion O   0.2500000000000000    0.0000000000000000    0.4183099919999975   0
ion O   0.7499999839999987    0.0000000000000000    0.4183099919999975   0
ion O   0.2500000000000000    0.5000000000000000    0.4183099919999975   0
ion O   0.7499999839999987    0.5000000000000000    0.4183099919999975   0
ion O   0.2490875714671297    0.2503446400608633    0.4811778706544554   1
ion O   0.7500570659759220    0.2505640972998398    0.4812511657124544   1
ion O   0.2501169445429448    0.7509580025616253    0.4811435861774371   1
ion O   0.7480331869261968    0.7509163149761962    0.4810625773515256   1
ion O   0.0010394674080257    0.0051049835434214    0.5142882978182735   1
ion O   0.5010654575181996    0.0089086921567959    0.5144367042976871   1
ion O   -0.0021310624032428    0.5117357579608940    0.5152142203241912   1
ion O   0.4974199789751639    0.5133939098272056    0.5143342332587051   1
ion O   0.2507061428450823    0.9769193681369143    0.5769200117145132   1
ion O   0.7515674544189721    0.9737394442514227    0.5761518373886276   1
ion O   0.2501984536983888    0.4709341622304228    0.5736918978294157   1
ion O   0.7452890376861582    0.4717342645966229    0.5735688988623905   1
ion O   -0.0007777351347349    0.2297999630783784    0.6181362298864028   1
ion O   0.4981768426526896    0.2478280334553983    0.6127293109609987   1
ion O   0.9894156096263964    0.5751113653882826    0.6534059829741650   1
ion O   0.3706769073983849    0.5577783513454359    0.6757083116043455   1
ion O   0.5186943710100177    0.9222507276084797    0.6597221661405259   1
ion O   0.0038713923448687    0.8945880181769665    0.6585125011083864   1
ion O   0.4944354370940924    0.5755303520275449    0.6433464302784033   1
ion O   0.2466346066214802    0.9855466860627314    0.7236030789673962   1
ion H   0.6154557439120397    0.8515130959582385    0.6731520637592084   1
ion H   0.9957351762495604    0.7136382776502266    0.6578848821785884   1
ion H   0.0974795429709723    0.9326835073652677    0.6857561407255214   1
ion H   0.3556144748183220    0.9574424927614714    0.7031493007519500   1
ion H   0.2471288816180874    0.9083180613365481    0.7540980830553280   1
