# Supplementary material for: Surface-Controlled TiO2 Nanocrystals with Catalytically Active Single-Site Co Incorporation for the Oxygen Evolution Reaction
Source: J Am Chem Soc. 2025 May 27;147(22):19391–9. doi: 10.1021/jacs.5c05795 (PMC12147152; doi:10.1021/jacs.5c05795)
Supplement: Supplementary file 2 [file ja5c05795_si_002.zip › Geometry&Energy/001/state7/geo_001_state7_dn0.5.in]

# 0.5   -1938.3176033278402883   -0.175982934   502.500000

lattice  \
       14.3781704661                 0.0                 0.0  \
                 0.0       14.3781704661                 0.0  \
                 0.0                 0.0       48.2261900591

coords-type Lattice
ion Co  0.4992259951907380    0.4174096968057163    0.5766850314616815   1
ion Ti  0.0000000000000000    0.0000000000000000    0.2122000029999995   0
ion Ti  0.5000000000000000    0.0000000000000000    0.2122000029999995   0
ion Ti  0.0000000000000000    0.5000000000000000    0.2122000029999995   0
ion Ti  0.5000000000000000    0.5000000000000000    0.2122000029999995   0
ion Ti  0.0000000000000000    0.2500000000000000    0.3071199899999968   0
ion Ti  0.5000000000000000    0.2500000000000000    0.3071199899999968   0
ion Ti  0.0000000000000000    0.7499999839999987    0.3071199899999968   0
ion Ti  0.5000000000000000    0.7499999839999987    0.3071199899999968   0
ion Ti  0.2500000000000000    0.2500000000000000    0.4020399950000026   0
ion Ti  0.7499999839999987    0.2500000000000000    0.4020399950000026   0
ion Ti  0.2500000000000000    0.7499999839999987    0.4020399950000026   0
ion Ti  0.7499999839999987    0.7499999839999987    0.4020399950000026   0
ion Ti  0.2518087161004852    0.0002439132390431    0.4975801592950114   1
ion Ti  0.7529539220930519    0.9997529747541253    0.4973744301976387   1
ion Ti  0.2482269584111040    0.5016517177035097    0.4975160273830004   1
ion Ti  0.7523091345980125    0.5011674113136491    0.4972855681280381   1
ion Ti  0.0010461910649835    0.0058663530805288    0.5938152887507250   1
ion Ti  0.5017930376788744    0.0119261929844298    0.5937566160741150   1
ion Ti  0.9990549722458237    0.4462227989623622    0.5912834415693607   1
ion O   0.2500000000000000    0.0000000000000000    0.1959200100000018   0
ion O   0.7499999839999987    0.0000000000000000    0.1959200100000018   0
ion O   0.2500000000000000    0.5000000000000000    0.1959200100000018   0
ion O   0.7499999839999987    0.5000000000000000    0.1959200100000018   0
ion O   0.0000000000000000    0.2500000000000000    0.2284700000000015   0
ion O   0.5000000000000000    0.2500000000000000    0.2284700000000015   0
ion O   0.0000000000000000    0.7499999839999987    0.2284700000000015   0
ion O   0.5000000000000000    0.7499999839999987    0.2284700000000015   0
ion O   0.0000000000000000    0.0000000000000000    0.2908399969999991   0
ion O   0.5000000000000000    0.0000000000000000    0.2908399969999991   0
ion O   0.0000000000000000    0.5000000000000000    0.2908399969999991   0
ion O   0.5000000000000000    0.5000000000000000    0.2908399969999991   0
ion O   0.2500000000000000    0.2500000000000000    0.3233900239999983   0
ion O   0.7499999839999987    0.2500000000000000    0.3233900239999983   0
ion O   0.2500000000000000    0.7499999839999987    0.3233900239999983   0
ion O   0.7499999839999987    0.7499999839999987    0.3233900239999983   0
ion O   0.0000000000000000    0.2500000000000000    0.3857699980000007   0
ion O   0.5000000000000000    0.2500000000000000    0.3857699980000007   0
ion O   0.0000000000000000    0.7499999839999987    0.3857699980000007   0
ion O   0.5000000000000000    0.7499999839999987    0.3857699980000007   0
ion O   0.2500000000000000    0.0000000000000000    0.4183099919999975   0
ion O   0.7499999839999987    0.0000000000000000    0.4183099919999975   0
ion O   0.2500000000000000    0.5000000000000000    0.4183099919999975   0
ion O   0.7499999839999987    0.5000000000000000    0.4183099919999975   0
ion O   0.2516097656879912    0.2507439142570566    0.4805444993082942   1
ion O   0.7515957738476091    0.2502762026263584    0.4803822918134193   1
ion O   0.2481400863564633    0.7522507054983070    0.4807442037618060   1
ion O   0.7541706520054208    0.7519243412624601    0.4806409137163902   1
ion O   0.0022710951850583    0.0100031485219595    0.5141481791129540   1
ion O   0.5027953529702580    0.0099339336825021    0.5152326510911266   1
ion O   0.0000101393823699    0.5157142028556819    0.5157528788084889   1
ion O   0.5002871834761571    0.5242178500007065    0.5124716149339523   1
ion O   0.2504402911389119    0.9743808324785412    0.5762641954903311   1
ion O   0.7551345387998810    0.9698165780907348    0.5761886218527296   1
ion O   0.2559004799878839    0.4534318572769201    0.5736394766789040   1
ion O   0.7431020789935038    0.4489319735469441    0.5730769309031651   1
ion O   0.0028525184759885    0.2240042162674550    0.6191208655461560   1
ion O   0.4996486531006094    0.2295466415226334    0.6204021817206363   1
ion O   0.9916956955883180    0.5728798608449384    0.6500873116926819   1
ion O   0.5123161631476008    0.8607380477831805    0.6523441522760663   1
ion O   0.0083373930606805    0.8908364348320332    0.6594016134589996   1
ion O   0.2717392755405568    0.9314466013562501    0.7246554313133020   1
ion H   0.5826022108119426    0.7539987900990756    0.6543068791754338   1
ion H   0.9964185203375919    0.7107811861226399    0.6556818260052387   1
ion H   0.1079067537594901    0.9140126513790985    0.6854548049618235   1
ion H   0.3704227891003314    0.8971491158975856    0.7005264157285354   1
ion H   0.2641158402190974    0.8385546275128397    0.7508918676500353   1
