# Supplementary material for: Surface-Controlled TiO2 Nanocrystals with Catalytically Active Single-Site Co Incorporation for the Oxygen Evolution Reaction
Source: J Am Chem Soc. 2025 May 27;147(22):19391–9. doi: 10.1021/jacs.5c05795 (PMC12147152; doi:10.1021/jacs.5c05795)
Supplement: Supplementary file 2 [file ja5c05795_si_002.zip › Geometry&Energy/001/state7/geo_001_state7_dn0.0.in]

# 0.0   -1938.2225516124497062   -0.204183153   502.000000

lattice  \
       14.3781704661                 0.0                 0.0  \
                 0.0       14.3781704661                 0.0  \
                 0.0                 0.0       48.2261900591

coords-type Lattice
ion Co  0.4997562416948095    0.4154084272868835    0.5769995757355797   1
ion Ti  0.0000000000000000    0.0000000000000000    0.2122000029999995   0
ion Ti  0.5000000000000000    0.0000000000000000    0.2122000029999995   0
ion Ti  0.0000000000000000    0.5000000000000000    0.2122000029999995   0
ion Ti  0.5000000000000000    0.5000000000000000    0.2122000029999995   0
ion Ti  0.0000000000000000    0.2500000000000000    0.3071199899999968   0
ion Ti  0.5000000000000000    0.2500000000000000    0.3071199899999968   0
ion Ti  0.0000000000000000    0.7499999839999987    0.3071199899999968   0
ion Ti  0.5000000000000000    0.7499999839999987    0.3071199899999968   0
ion Ti  0.2500000000000000    0.2500000000000000    0.4020399950000026   0
ion Ti  0.7499999839999987    0.2500000000000000    0.4020399950000026   0
ion Ti  0.2500000000000000    0.7499999839999987    0.4020399950000026   0
ion Ti  0.7499999839999987    0.7499999839999987    0.4020399950000026   0
ion Ti  0.2520029721762083    0.0008339371113353    0.4973896862543057   1
ion Ti  0.7533800416552161    0.0001626450589628    0.4972090653081903   1
ion Ti  0.2466262279577127    0.5023575678473171    0.4967204972239416   1
ion Ti  0.7543752346232165    0.5018079722865978    0.4965648759991337   1
ion Ti  0.0010854110145549    0.0053265535214387    0.5937402798615533   1
ion Ti  0.5019644563771358    0.0088127079527091    0.5937607180023540   1
ion Ti  0.9996514485728243    0.4467496992846702    0.5925664845090078   1
ion O   0.2500000000000000    0.0000000000000000    0.1959200100000018   0
ion O   0.7499999839999987    0.0000000000000000    0.1959200100000018   0
ion O   0.2500000000000000    0.5000000000000000    0.1959200100000018   0
ion O   0.7499999839999987    0.5000000000000000    0.1959200100000018   0
ion O   0.0000000000000000    0.2500000000000000    0.2284700000000015   0
ion O   0.5000000000000000    0.2500000000000000    0.2284700000000015   0
ion O   0.0000000000000000    0.7499999839999987    0.2284700000000015   0
ion O   0.5000000000000000    0.7499999839999987    0.2284700000000015   0
ion O   0.0000000000000000    0.0000000000000000    0.2908399969999991   0
ion O   0.5000000000000000    0.0000000000000000    0.2908399969999991   0
ion O   0.0000000000000000    0.5000000000000000    0.2908399969999991   0
ion O   0.5000000000000000    0.5000000000000000    0.2908399969999991   0
ion O   0.2500000000000000    0.2500000000000000    0.3233900239999983   0
ion O   0.7499999839999987    0.2500000000000000    0.3233900239999983   0
ion O   0.2500000000000000    0.7499999839999987    0.3233900239999983   0
ion O   0.7499999839999987    0.7499999839999987    0.3233900239999983   0
ion O   0.0000000000000000    0.2500000000000000    0.3857699980000007   0
ion O   0.5000000000000000    0.2500000000000000    0.3857699980000007   0
ion O   0.0000000000000000    0.7499999839999987    0.3857699980000007   0
ion O   0.5000000000000000    0.7499999839999987    0.3857699980000007   0
ion O   0.2500000000000000    0.0000000000000000    0.4183099919999975   0
ion O   0.7499999839999987    0.0000000000000000    0.4183099919999975   0
ion O   0.2500000000000000    0.5000000000000000    0.4183099919999975   0
ion O   0.7499999839999987    0.5000000000000000    0.4183099919999975   0
ion O   0.2479366910968523    0.2506631178094725    0.4809992088314071   1
ion O   0.7557770067448119    0.2502434193958877    0.4808776307573348   1
ion O   0.2513062468113880    0.7510063023270533    0.4812261124264796   1
ion O   0.7518585718332715    0.7506501105973082    0.4811037314392100   1
ion O   0.0024757779728639    0.0056428126605768    0.5141169658134593   1
ion O   0.5031727789530319    0.0112743901132675    0.5152894177891241   1
ion O   0.0004230080615766    0.5143676168980211    0.5168827202745452   1
ion O   0.5005341149495134    0.5127807107343317    0.5116986643802405   1
ion O   0.2510344425506725    0.9751887376408515    0.5761061649988284   1
ion O   0.7548959283640581    0.9693285162890030    0.5761878497805087   1
ion O   0.2602239199874167    0.4575027593093455    0.5742790270353865   1
ion O   0.7397869457160793    0.4539303805877438    0.5738012426484017   1
ion O   0.0027656101351465    0.2243789492923979    0.6190106966563892   1
ion O   0.5005678911238582    0.2288919936155527    0.6201052229964736   1
ion O   0.9927015927728381    0.5736072862684259    0.6505967468489087   1
ion O   0.5092894636107598    0.8579539814709597    0.6516915075613661   1
ion O   0.0096709702831420    0.8889380928327736    0.6585851696851663   1
ion O   0.2653502213174566    0.9316506219013543    0.7233728198611097   1
ion H   0.5823764845812757    0.7543476159916124    0.6570682752601684   1
ion H   0.9971481423082654    0.7142538599744741    0.6558437958738189   1
ion H   0.1088399561544563    0.9128977898521036    0.6855256943744685   1
ion H   0.3658039660366996    0.8965733125623859    0.7001424171109027   1
ion H   0.2579126045674951    0.8424774443406879    0.7507470531995583   1
