# Supplementary material for: Surface-Controlled TiO2 Nanocrystals with Catalytically Active Single-Site Co Incorporation for the Oxygen Evolution Reaction
Source: J Am Chem Soc. 2025 May 27;147(22):19391–9. doi: 10.1021/jacs.5c05795 (PMC12147152; doi:10.1021/jacs.5c05795)
Supplement: Supplementary file 2 [file ja5c05795_si_002.zip › Geometry&Energy/001/state7/geo_001_state7_dn-0.5.in]

# -0.5   -1938.1121472951297164   -0.238317594   501.500000

lattice  \
       14.3781704661                 0.0                 0.0  \
                 0.0       14.3781704661                 0.0  \
                 0.0                 0.0       48.2261900591

coords-type Lattice
ion Co  0.4999385071193692    0.4157345556150233    0.5771536856619287   1
ion Ti  0.0000000000000000    0.0000000000000000    0.2122000029999995   0
ion Ti  0.5000000000000000    0.0000000000000000    0.2122000029999995   0
ion Ti  0.0000000000000000    0.5000000000000000    0.2122000029999995   0
ion Ti  0.5000000000000000    0.5000000000000000    0.2122000029999995   0
ion Ti  0.0000000000000000    0.2500000000000000    0.3071199899999968   0
ion Ti  0.5000000000000000    0.2500000000000000    0.3071199899999968   0
ion Ti  0.0000000000000000    0.7499999839999987    0.3071199899999968   0
ion Ti  0.5000000000000000    0.7499999839999987    0.3071199899999968   0
ion Ti  0.2500000000000000    0.2500000000000000    0.4020399950000026   0
ion Ti  0.7499999839999987    0.2500000000000000    0.4020399950000026   0
ion Ti  0.2500000000000000    0.7499999839999987    0.4020399950000026   0
ion Ti  0.7499999839999987    0.7499999839999987    0.4020399950000026   0
ion Ti  0.2517213067790514    0.0017342936372559    0.4972674912589397   1
ion Ti  0.7534848749040555    0.0010476975362400    0.4970925384961737   1
ion Ti  0.2461222916375049    0.5031770500270861    0.4963053721254705   1
ion Ti  0.7550664691160697    0.5026281236571892    0.4961881677915972   1
ion Ti  0.0009401019030361    0.0043143023019987    0.5939176901088453   1
ion Ti  0.5018292250774721    0.0088416484137268    0.5935574305687559   1
ion Ti  0.9998047848185778    0.4454235913857884    0.5929088477503304   1
ion O   0.2500000000000000    0.0000000000000000    0.1959200100000018   0
ion O   0.7499999839999987    0.0000000000000000    0.1959200100000018   0
ion O   0.2500000000000000    0.5000000000000000    0.1959200100000018   0
ion O   0.7499999839999987    0.5000000000000000    0.1959200100000018   0
ion O   0.0000000000000000    0.2500000000000000    0.2284700000000015   0
ion O   0.5000000000000000    0.2500000000000000    0.2284700000000015   0
ion O   0.0000000000000000    0.7499999839999987    0.2284700000000015   0
ion O   0.5000000000000000    0.7499999839999987    0.2284700000000015   0
ion O   0.0000000000000000    0.0000000000000000    0.2908399969999991   0
ion O   0.5000000000000000    0.0000000000000000    0.2908399969999991   0
ion O   0.0000000000000000    0.5000000000000000    0.2908399969999991   0
ion O   0.5000000000000000    0.5000000000000000    0.2908399969999991   0
ion O   0.2500000000000000    0.2500000000000000    0.3233900239999983   0
ion O   0.7499999839999987    0.2500000000000000    0.3233900239999983   0
ion O   0.2500000000000000    0.7499999839999987    0.3233900239999983   0
ion O   0.7499999839999987    0.7499999839999987    0.3233900239999983   0
ion O   0.0000000000000000    0.2500000000000000    0.3857699980000007   0
ion O   0.5000000000000000    0.2500000000000000    0.3857699980000007   0
ion O   0.0000000000000000    0.7499999839999987    0.3857699980000007   0
ion O   0.5000000000000000    0.7499999839999987    0.3857699980000007   0
ion O   0.2500000000000000    0.0000000000000000    0.4183099919999975   0
ion O   0.7499999839999987    0.0000000000000000    0.4183099919999975   0
ion O   0.2500000000000000    0.5000000000000000    0.4183099919999975   0
ion O   0.7499999839999987    0.5000000000000000    0.4183099919999975   0
ion O   0.2477579023808220    0.2510679709369673    0.4810051780669247   1
ion O   0.7560632324731555    0.2506682508057261    0.4809230653603780   1
ion O   0.2519765222448448    0.7508079866282334    0.4812953679560595   1
ion O   0.7512746924244394    0.7504599401586297    0.4811764160993590   1
ion O   0.0024567333056224    0.0043714107684102    0.5140740223138380   1
ion O   0.5030500126061079    0.0114554877304337    0.5151181324266988   1
ion O   0.0005663974037039    0.5137747929696191    0.5172348321434369   1
ion O   0.5005809791009250    0.5113797570519470    0.5117820814976852   1
ion O   0.2513745222733913    0.9766297333735808    0.5759914618791998   1
ion O   0.7544284584845681    0.9708654520428264    0.5759963064550300   1
ion O   0.2623582501223616    0.4562068605719119    0.5743648580855266   1
ion O   0.7379808062711042    0.4534270494942196    0.5739019447095437   1
ion O   0.0025556962367547    0.2231308763427255    0.6192540321443364   1
ion O   0.5008217276024619    0.2312193730910507    0.6199417610020539   1
ion O   0.9926392505647743    0.5737112591365698    0.6502456799147537   1
ion O   0.5095214830021630    0.8583644685900088    0.6509912974716813   1
ion O   0.0102840666857252    0.8872614760920429    0.6584915368539498   1
ion O   0.2623536855096352    0.9316374322461122    0.7228260520582502   1
ion H   0.5827672026253581    0.7554486770072998    0.6575921108058460   1
ion H   0.9974871532884932    0.7164541077331332    0.6559878895584084   1
ion H   0.1096307882714457    0.9118174964531108    0.6860271374173283   1
ion H   0.3643439756735715    0.8977891719512908    0.7001921732141485   1
ion H   0.2557288170283730    0.8440209597125464    0.7507116100927469   1
