# Supplementary material for: Surface-Controlled TiO2 Nanocrystals with Catalytically Active Single-Site Co Incorporation for the Oxygen Evolution Reaction
Source: J Am Chem Soc. 2025 May 27;147(22):19391–9. doi: 10.1021/jacs.5c05795 (PMC12147152; doi:10.1021/jacs.5c05795)
Supplement: Supplementary file 2 [file ja5c05795_si_002.zip › Geometry&Energy/001/TS/geo_001_TS_dn-0.1.in]

# -0.1   -1971.4871440447100213   -0.204243828   515.900000

lattice  \
       14.3781704661                 0.0                 0.0  \
                 0.0       14.3781704661                 0.0  \
                 0.0                 0.0       48.2261900591

coords-type Lattice
ion Co  0.4945082066722490    0.4929380155782645    0.5868084652969598   1
ion Ti  0.0000000000000000    0.0000000000000000    0.2122000029999995   0
ion Ti  0.5000000000000000    0.0000000000000000    0.2122000029999995   0
ion Ti  0.0000000000000000    0.5000000000000000    0.2122000029999995   0
ion Ti  0.5000000000000000    0.5000000000000000    0.2122000029999995   0
ion Ti  0.0000000000000000    0.2500000000000000    0.3071199899999968   0
ion Ti  0.5000000000000000    0.2500000000000000    0.3071199899999968   0
ion Ti  0.0000000000000000    0.7499999839999987    0.3071199899999968   0
ion Ti  0.5000000000000000    0.7499999839999987    0.3071199899999968   0
ion Ti  0.2500000000000000    0.2500000000000000    0.4020399950000026   0
ion Ti  0.7499999839999987    0.2500000000000000    0.4020399950000026   0
ion Ti  0.2500000000000000    0.7499999839999987    0.4020399950000026   0
ion Ti  0.7499999839999987    0.7499999839999987    0.4020399950000026   0
ion Ti  0.2505541072938944    0.9973776068320060    0.4972122858687098   1
ion Ti  0.7461043846894559    0.9978066950540414    0.4969342927247613   1
ion Ti  0.2457922672579918    0.4983833897557970    0.4968644768512535   1
ion Ti  0.7534867569376341    0.4994682785222768    0.4971715016741101   1
ion Ti  0.9967149168071995    0.0231056539694263    0.5905926470988623   1
ion Ti  0.4986200765743943    0.0307715704839809    0.5930850784041880   1
ion Ti  0.9962940932729369    0.4719245808336844    0.5937677526115699   1
ion O   0.2500000000000000    0.0000000000000000    0.1959200100000018   0
ion O   0.7499999839999987    0.0000000000000000    0.1959200100000018   0
ion O   0.2500000000000000    0.5000000000000000    0.1959200100000018   0
ion O   0.7499999839999987    0.5000000000000000    0.1959200100000018   0
ion O   0.0000000000000000    0.2500000000000000    0.2284700000000015   0
ion O   0.5000000000000000    0.2500000000000000    0.2284700000000015   0
ion O   0.0000000000000000    0.7499999839999987    0.2284700000000015   0
ion O   0.5000000000000000    0.7499999839999987    0.2284700000000015   0
ion O   0.0000000000000000    0.0000000000000000    0.2908399969999991   0
ion O   0.5000000000000000    0.0000000000000000    0.2908399969999991   0
ion O   0.0000000000000000    0.5000000000000000    0.2908399969999991   0
ion O   0.5000000000000000    0.5000000000000000    0.2908399969999991   0
ion O   0.2500000000000000    0.2500000000000000    0.3233900239999983   0
ion O   0.7499999839999987    0.2500000000000000    0.3233900239999983   0
ion O   0.2500000000000000    0.7499999839999987    0.3233900239999983   0
ion O   0.7499999839999987    0.7499999839999987    0.3233900239999983   0
ion O   0.0000000000000000    0.2500000000000000    0.3857699980000007   0
ion O   0.5000000000000000    0.2500000000000000    0.3857699980000007   0
ion O   0.0000000000000000    0.7499999839999987    0.3857699980000007   0
ion O   0.5000000000000000    0.7499999839999987    0.3857699980000007   0
ion O   0.2500000000000000    0.0000000000000000    0.4183099919999975   0
ion O   0.7499999839999987    0.0000000000000000    0.4183099919999975   0
ion O   0.2500000000000000    0.5000000000000000    0.4183099919999975   0
ion O   0.7499999839999987    0.5000000000000000    0.4183099919999975   0
ion O   0.2522335770507450    0.2500997347879106    0.4812756188922037   1
ion O   0.7458910091990641    0.2507575457948604    0.4815225200288195   1
ion O   0.2469811605414874    0.7501234256920029    0.4808787022830395   1
ion O   0.7512655169132173    0.7502462719336105    0.4807094711600867   1
ion O   0.9984703413338843    0.0105802812008525    0.5133675268307998   1
ion O   0.4985051016995813    0.0021130247819746    0.5136908054720832   1
ion O   0.9994645525534057    0.5017080465185488    0.5140433815494750   1
ion O   0.5001009789675281    0.5073991312241944    0.5151003332725632   1
ion O   0.2451176285568357    0.9804659787698516    0.5763165193680422   1
ion O   0.7511690484131647    0.9778848266816181    0.5758133138766072   1
ion O   0.2504190353920860    0.4973427728694424    0.5744183754168213   1
ion O   0.7491762450198796    0.5068098232128294    0.5757063531284455   1
ion O   0.9982945173495885    0.2422611784964311    0.6154840374017450   1
ion O   0.4987016104205482    0.2536696623516066    0.6075983971920157   1
ion O   0.0220142724995058    0.5890468538185939    0.6543675635375287   1
ion O   0.3177686398879634    0.5715154046779698    0.6941086745115634   1
ion O   0.5015375212079328    0.9318692980403857    0.6609587438801482   1
ion O   0.9936146605450823    0.9063093978220755    0.6591248336913104   1
ion O   0.5036104356676547    0.5884712274190560    0.6454177571338530   1
ion O   0.2324375647014575    0.0069773103447110    0.7220060080492233   1
ion H   0.1904207849436620    0.5752935001211890    0.6735297146678569   1
ion H   0.3407173455535622    0.4483715469719326    0.7035860784256520   1
ion H   0.5106284122852709    0.8016713023117772    0.6612077602026031   1
ion H   0.9990065566955795    0.7638047178805566    0.6586965975838552   1
ion H   0.0882412307262432    0.9496497057508466    0.6861387467503034   1
ion H   0.3420018927481360    0.9791060471246434    0.7010258160928510   1
ion H   0.2359628582632742    0.9316541166879286    0.7529280744511193   1
