# Supplementary material for: Surface-Controlled TiO2 Nanocrystals with Catalytically Active Single-Site Co Incorporation for the Oxygen Evolution Reaction
Source: J Am Chem Soc. 2025 May 27;147(22):19391–9. doi: 10.1021/jacs.5c05795 (PMC12147152; doi:10.1021/jacs.5c05795)
Supplement: Supplementary file 2 [file ja5c05795_si_002.zip › Geometry&Energy/001/TS/geo_001_TS_dn-0.2.in]

# -0.2   -1971.4663336547234849   -0.210925258   515.800000

lattice  \
       14.3781704661                 0.0                 0.0  \
                 0.0       14.3781704661                 0.0  \
                 0.0                 0.0       48.2261900591

coords-type Lattice
ion Co  0.4953903845157144    0.4924713942303333    0.5865562662539824   1
ion Ti  0.0000000000000000    0.0000000000000000    0.2122000029999995   0
ion Ti  0.5000000000000000    0.0000000000000000    0.2122000029999995   0
ion Ti  0.0000000000000000    0.5000000000000000    0.2122000029999995   0
ion Ti  0.5000000000000000    0.5000000000000000    0.2122000029999995   0
ion Ti  0.0000000000000000    0.2500000000000000    0.3071199899999968   0
ion Ti  0.5000000000000000    0.2500000000000000    0.3071199899999968   0
ion Ti  0.0000000000000000    0.7499999839999987    0.3071199899999968   0
ion Ti  0.5000000000000000    0.7499999839999987    0.3071199899999968   0
ion Ti  0.2500000000000000    0.2500000000000000    0.4020399950000026   0
ion Ti  0.7499999839999987    0.2500000000000000    0.4020399950000026   0
ion Ti  0.2500000000000000    0.7499999839999987    0.4020399950000026   0
ion Ti  0.7499999839999987    0.7499999839999987    0.4020399950000026   0
ion Ti  0.2507395071711612    0.9974833098509540    0.4972385305428228   1
ion Ti  0.7464026166893909    0.9977860003654926    0.4969512084860413   1
ion Ti  0.2459624453823931    0.4984346450517904    0.4968040294255729   1
ion Ti  0.7538973328610140    0.4994716249112354    0.4970784048212512   1
ion Ti  0.9968671565695080    0.0229930246510140    0.5906904703073399   1
ion Ti  0.4988925795412046    0.0305934177864886    0.5931061858161455   1
ion Ti  0.9968075029028343    0.4718522426658543    0.5937381818773737   1
ion O   0.2500000000000000    0.0000000000000000    0.1959200100000018   0
ion O   0.7499999839999987    0.0000000000000000    0.1959200100000018   0
ion O   0.2500000000000000    0.5000000000000000    0.1959200100000018   0
ion O   0.7499999839999987    0.5000000000000000    0.1959200100000018   0
ion O   0.0000000000000000    0.2500000000000000    0.2284700000000015   0
ion O   0.5000000000000000    0.2500000000000000    0.2284700000000015   0
ion O   0.0000000000000000    0.7499999839999987    0.2284700000000015   0
ion O   0.5000000000000000    0.7499999839999987    0.2284700000000015   0
ion O   0.0000000000000000    0.0000000000000000    0.2908399969999991   0
ion O   0.5000000000000000    0.0000000000000000    0.2908399969999991   0
ion O   0.0000000000000000    0.5000000000000000    0.2908399969999991   0
ion O   0.5000000000000000    0.5000000000000000    0.2908399969999991   0
ion O   0.2500000000000000    0.2500000000000000    0.3233900239999983   0
ion O   0.7499999839999987    0.2500000000000000    0.3233900239999983   0
ion O   0.2500000000000000    0.7499999839999987    0.3233900239999983   0
ion O   0.7499999839999987    0.7499999839999987    0.3233900239999983   0
ion O   0.0000000000000000    0.2500000000000000    0.3857699980000007   0
ion O   0.5000000000000000    0.2500000000000000    0.3857699980000007   0
ion O   0.0000000000000000    0.7499999839999987    0.3857699980000007   0
ion O   0.5000000000000000    0.7499999839999987    0.3857699980000007   0
ion O   0.2500000000000000    0.0000000000000000    0.4183099919999975   0
ion O   0.7499999839999987    0.0000000000000000    0.4183099919999975   0
ion O   0.2500000000000000    0.5000000000000000    0.4183099919999975   0
ion O   0.7499999839999987    0.5000000000000000    0.4183099919999975   0
ion O   0.2524075522430264    0.2500791919434363    0.4811986645599003   1
ion O   0.7462603540181818    0.2507312417466027    0.4814597833841961   1
ion O   0.2471575132864023    0.7501917074103630    0.4808412277411582   1
ion O   0.7516841640141578    0.7502957330417764    0.4806512517597479   1
ion O   0.9986341532426636    0.0107784888449009    0.5134479941416847   1
ion O   0.4987883524577815    0.0021682478310927    0.5137075901309259   1
ion O   -0.0002562997162547    0.5019483621433081    0.5140372350087559   1
ion O   0.5004508760119986    0.5074183308776071    0.5149000612458028   1
ion O   0.2453855605332839    0.9805655027630719    0.5762909807034240   1
ion O   0.7513496451300558    0.9773545735563581    0.5758808437358262   1
ion O   0.2510257631440413    0.4963048715360586    0.5743051539707699   1
ion O   0.7493814486883315    0.5067749758274038    0.5756272002164396   1
ion O   0.9982179062347192    0.2422164132733923    0.6155148877372983   1
ion O   0.4995673948866684    0.2536705495591633    0.6075146754243718   1
ion O   0.0237537256981050    0.5891632991569936    0.6542070770496943   1
ion O   0.3198512215511624    0.5642083136935928    0.6937073510534152   1
ion O   0.5005295605448348    0.9324055881232676    0.6610759285946695   1
ion O   0.9947689599638377    0.9065882144438087    0.6592817829112417   1
ion O   0.5030715828837391    0.5891389024757777    0.6450772911247811   1
ion O   0.2317782295899530    0.0131405234319586    0.7217136601020294   1
ion H   0.1925394094858735    0.5721015610465472    0.6732997690675873   1
ion H   0.3423696575715188    0.4394769271401828    0.7012941161720693   1
ion H   0.5086245719553724    0.8021978707227991    0.6614910181624407   1
ion H   0.0011423402183877    0.7643484925557861    0.6588918634803681   1
ion H   0.0886090855568346    0.9517214390278058    0.6863481868037147   1
ion H   0.3416080112992946    0.9833690815769832    0.7011343244072076   1
ion H   0.2357034273818422    0.9427181623994384    0.7536379180491506   1
