# Supplementary material for: Surface-Controlled TiO2 Nanocrystals with Catalytically Active Single-Site Co Incorporation for the Oxygen Evolution Reaction
Source: J Am Chem Soc. 2025 May 27;147(22):19391–9. doi: 10.1021/jacs.5c05795 (PMC12147152; doi:10.1021/jacs.5c05795)
Supplement: Supplementary file 2 [file ja5c05795_si_002.zip › Geometry&Energy/001/TS/geo_001_TS_dn0.1.in]

# 0.1   -1971.5254035431498778   -0.190171493   516.100000

lattice  \
       14.3781704661                 0.0                 0.0  \
                 0.0       14.3781704661                 0.0  \
                 0.0                 0.0       48.2261900591

coords-type Lattice
ion Co  0.4966801063116256    0.4940778548480587    0.5872119926015290   1
ion Ti  0.0000000000000000    0.0000000000000000    0.2122000029999995   0
ion Ti  0.5000000000000000    0.0000000000000000    0.2122000029999995   0
ion Ti  0.0000000000000000    0.5000000000000000    0.2122000029999995   0
ion Ti  0.5000000000000000    0.5000000000000000    0.2122000029999995   0
ion Ti  0.0000000000000000    0.2500000000000000    0.3071199899999968   0
ion Ti  0.5000000000000000    0.2500000000000000    0.3071199899999968   0
ion Ti  0.0000000000000000    0.7499999839999987    0.3071199899999968   0
ion Ti  0.5000000000000000    0.7499999839999987    0.3071199899999968   0
ion Ti  0.2500000000000000    0.2500000000000000    0.4020399950000026   0
ion Ti  0.7499999839999987    0.2500000000000000    0.4020399950000026   0
ion Ti  0.2500000000000000    0.7499999839999987    0.4020399950000026   0
ion Ti  0.7499999839999987    0.7499999839999987    0.4020399950000026   0
ion Ti  0.2512877703954443    0.9974397448120553    0.4971428029947674   1
ion Ti  0.7465150056717609    0.9978542059502820    0.4968481268036476   1
ion Ti  0.2476111118181697    0.4982869930725359    0.4970089870664124   1
ion Ti  0.7536514450110253    0.4996112288316747    0.4972010894487819   1
ion Ti  0.9971623929022370    0.0240643086859494    0.5903404687552392   1
ion Ti  0.4994138684373678    0.0310080320137670    0.5930912322748104   1
ion Ti  0.9978257129604268    0.4732590344614654    0.5933421588130010   1
ion O   0.2500000000000000    0.0000000000000000    0.1959200100000018   0
ion O   0.7499999839999987    0.0000000000000000    0.1959200100000018   0
ion O   0.2500000000000000    0.5000000000000000    0.1959200100000018   0
ion O   0.7499999839999987    0.5000000000000000    0.1959200100000018   0
ion O   0.0000000000000000    0.2500000000000000    0.2284700000000015   0
ion O   0.5000000000000000    0.2500000000000000    0.2284700000000015   0
ion O   0.0000000000000000    0.7499999839999987    0.2284700000000015   0
ion O   0.5000000000000000    0.7499999839999987    0.2284700000000015   0
ion O   0.0000000000000000    0.0000000000000000    0.2908399969999991   0
ion O   0.5000000000000000    0.0000000000000000    0.2908399969999991   0
ion O   0.0000000000000000    0.5000000000000000    0.2908399969999991   0
ion O   0.5000000000000000    0.5000000000000000    0.2908399969999991   0
ion O   0.2500000000000000    0.2500000000000000    0.3233900239999983   0
ion O   0.7499999839999987    0.2500000000000000    0.3233900239999983   0
ion O   0.2500000000000000    0.7499999839999987    0.3233900239999983   0
ion O   0.7499999839999987    0.7499999839999987    0.3233900239999983   0
ion O   0.0000000000000000    0.2500000000000000    0.3857699980000007   0
ion O   0.5000000000000000    0.2500000000000000    0.3857699980000007   0
ion O   0.0000000000000000    0.7499999839999987    0.3857699980000007   0
ion O   0.5000000000000000    0.7499999839999987    0.3857699980000007   0
ion O   0.2500000000000000    0.0000000000000000    0.4183099919999975   0
ion O   0.7499999839999987    0.0000000000000000    0.4183099919999975   0
ion O   0.2500000000000000    0.5000000000000000    0.4183099919999975   0
ion O   0.7499999839999987    0.5000000000000000    0.4183099919999975   0
ion O   0.2528965101596803    0.2499401958156667    0.4812497505077896   1
ion O   0.7467607583950440    0.2506686847773225    0.4815501754303684   1
ion O   0.2476641612626107    0.7501692103138604    0.4809201937718930   1
ion O   0.7522608481069786    0.7503533380772139    0.4806746216289875   1
ion O   0.9989650547224387    0.0105819442515112    0.5133054480842317   1
ion O   0.4990901789807782    0.0020160356134794    0.5136971524760913   1
ion O   1.0002736559970775    0.5008133769474931    0.5138707626386796   1
ion O   0.5012034061957807    0.5064152467242808    0.5149988584816519   1
ion O   0.2454199759299918    0.9817148377237137    0.5763089745755661   1
ion O   0.7518769775111042    0.9776402756851423    0.5758098101182006   1
ion O   0.2506426530514014    0.4981441993309850    0.5744573001977044   1
ion O   0.7512194583909210    0.5107745614038156    0.5758772562427464   1
ion O   0.9976677665580695    0.2436771369798279    0.6149903646938993   1
ion O   0.5010783947162010    0.2537228275438364    0.6075667170814038   1
ion O   0.0256487484262790    0.5898548525778464    0.6547138463711969   1
ion O   0.3162525262913364    0.5663935722177889    0.6942512251053665   1
ion O   0.5003922188279477    0.9304386962823015    0.6607885811474580   1
ion O   0.9939544698220792    0.9078761241829010    0.6591702365189254   1
ion O   0.5033363991081914    0.5868131905625956    0.6463962381847329   1
ion O   0.2328869131586058    0.0105908280994127    0.7216613853274026   1
ion H   0.1803984104419980    0.5746338634737366    0.6729863198990321   1
ion H   0.3388065536811532    0.4418622418700809    0.7018534072746180   1
ion H   0.5071662841955049    0.7998341535507129    0.6607616683658596   1
ion H   1.0002851361174638    0.7662123561068138    0.6588656122151839   1
ion H   0.0886818192920681    0.9519291119000018    0.6860654564193359   1
ion H   0.3422309392357451    0.9806441203811593    0.7007636561583928   1
ion H   0.2360228163763878    0.9374246012937890    0.7530379679939924   1
