# Supplementary material for: Surface-Controlled TiO2 Nanocrystals with Catalytically Active Single-Site Co Incorporation for the Oxygen Evolution Reaction
Source: J Am Chem Soc. 2025 May 27;147(22):19391–9. doi: 10.1021/jacs.5c05795 (PMC12147152; doi:10.1021/jacs.5c05795)
Supplement: Supplementary file 2 [file ja5c05795_si_002.zip › Geometry&Energy/001/TS/geo_001_TS_dn0.0.in]

# 0.0   -1971.5071289157806405   -0.196819996   516.000000

lattice  \
       14.3781704661                 0.0                 0.0  \
                 0.0       14.3781704661                 0.0  \
                 0.0                 0.0       48.2261900591

coords-type Lattice
ion Co  0.4944926785312333    0.4929453805385767    0.5867985295004287   1
ion Ti  0.0000000000000000    0.0000000000000000    0.2122000029999995   0
ion Ti  0.5000000000000000    0.0000000000000000    0.2122000029999995   0
ion Ti  0.0000000000000000    0.5000000000000000    0.2122000029999995   0
ion Ti  0.5000000000000000    0.5000000000000000    0.2122000029999995   0
ion Ti  0.0000000000000000    0.2500000000000000    0.3071199899999968   0
ion Ti  0.5000000000000000    0.2500000000000000    0.3071199899999968   0
ion Ti  0.0000000000000000    0.7499999839999987    0.3071199899999968   0
ion Ti  0.5000000000000000    0.7499999839999987    0.3071199899999968   0
ion Ti  0.2500000000000000    0.2500000000000000    0.4020399950000026   0
ion Ti  0.7499999839999987    0.2500000000000000    0.4020399950000026   0
ion Ti  0.2500000000000000    0.7499999839999987    0.4020399950000026   0
ion Ti  0.7499999839999987    0.7499999839999987    0.4020399950000026   0
ion Ti  0.2505518695877792    0.9973763014413526    0.4971499850439030   1
ion Ti  0.7460867048378418    0.9978062835618066    0.4968723314491612   1
ion Ti  0.2457826345894538    0.4983779060702641    0.4968103165674838   1
ion Ti  0.7534841018357841    0.4994644999816733    0.4971136581906051   1
ion Ti  0.9967100007921704    0.0230929480015622    0.5905675098808336   1
ion Ti  0.4986107343792747    0.0307513766456977    0.5930667048570697   1
ion Ti  0.9962905728275915    0.4719019736801010    0.5937432148152925   1
ion O   0.2500000000000000    0.0000000000000000    0.1959200100000018   0
ion O   0.7499999839999987    0.0000000000000000    0.1959200100000018   0
ion O   0.2500000000000000    0.5000000000000000    0.1959200100000018   0
ion O   0.7499999839999987    0.5000000000000000    0.1959200100000018   0
ion O   0.0000000000000000    0.2500000000000000    0.2284700000000015   0
ion O   0.5000000000000000    0.2500000000000000    0.2284700000000015   0
ion O   0.0000000000000000    0.7499999839999987    0.2284700000000015   0
ion O   0.5000000000000000    0.7499999839999987    0.2284700000000015   0
ion O   0.0000000000000000    0.0000000000000000    0.2908399969999991   0
ion O   0.5000000000000000    0.0000000000000000    0.2908399969999991   0
ion O   0.0000000000000000    0.5000000000000000    0.2908399969999991   0
ion O   0.5000000000000000    0.5000000000000000    0.2908399969999991   0
ion O   0.2500000000000000    0.2500000000000000    0.3233900239999983   0
ion O   0.7499999839999987    0.2500000000000000    0.3233900239999983   0
ion O   0.2500000000000000    0.7499999839999987    0.3233900239999983   0
ion O   0.7499999839999987    0.7499999839999987    0.3233900239999983   0
ion O   0.0000000000000000    0.2500000000000000    0.3857699980000007   0
ion O   0.5000000000000000    0.2500000000000000    0.3857699980000007   0
ion O   0.0000000000000000    0.7499999839999987    0.3857699980000007   0
ion O   0.5000000000000000    0.7499999839999987    0.3857699980000007   0
ion O   0.2500000000000000    0.0000000000000000    0.4183099919999975   0
ion O   0.7499999839999987    0.0000000000000000    0.4183099919999975   0
ion O   0.2500000000000000    0.5000000000000000    0.4183099919999975   0
ion O   0.7499999839999987    0.5000000000000000    0.4183099919999975   0
ion O   0.2522281656919830    0.2500999989562535    0.4813272857376025   1
ion O   0.7458718315914582    0.2507585801303661    0.4815758249088902   1
ion O   0.2469515652908746    0.7501271044496702    0.4809314371517285   1
ion O   0.7512689610440456    0.7502500963189476    0.4807623577453337   1
ion O   0.9984587682409815    0.0105938988492371    0.5133852094650577   1
ion O   0.4984921689608477    0.0021002823317881    0.5137092139495785   1
ion O   0.9994580575079742    0.5016886633894482    0.5140591115897475   1
ion O   0.5000988030679542    0.5074075805695616    0.5151096821996020   1
ion O   0.2451050666307917    0.9804340052190417    0.5763404494033756   1
ion O   0.7511609818256494    0.9778667972861782    0.5758342408513999   1
ion O   0.2503932330650707    0.4973139600944525    0.5744277727485155   1
ion O   0.7492056007649982    0.5067807432751880    0.5757263260204265   1
ion O   0.9982924292808673    0.2422413529401373    0.6154862398476634   1
ion O   0.4986846730103324    0.2536416443415178    0.6076011931143626   1
ion O   0.0220712696621726    0.5890328636699713    0.6543710022799113   1
ion O   0.3177728437852533    0.5716159912060269    0.6940935428194647   1
ion O   0.5015570041684144    0.9318614048248927    0.6609696363687891   1
ion O   0.9935808535897102    0.9062817701867282    0.6591338644492423   1
ion O   0.5036247837932002    0.5884644363982874    0.6454180786052840   1
ion O   0.2324468196897254    1.0069183556473966    0.7220087248257356   1
ion H   0.1903146864707889    0.5753306419539833    0.6735053076940533   1
ion H   0.3407394947877038    0.4484921879918710    0.7035908555436625   1
ion H   0.5106795978117183    0.8016657582485412    0.6612112137631641   1
ion H   0.9989963695805145    0.7637739897540196    0.6586976132792106   1
ion H   0.0882111197590265    0.9496022460084796    0.6861344536616550   1
ion H   0.3420144828601730    0.9790647309969670    0.7010226505214043   1
ion H   0.2359689913695506    0.9315664800683078    0.7529231296893105   1
