# Supplementary material for: Surface-Controlled TiO2 Nanocrystals with Catalytically Active Single-Site Co Incorporation for the Oxygen Evolution Reaction
Source: J Am Chem Soc. 2025 May 27;147(22):19391–9. doi: 10.1021/jacs.5c05795 (PMC12147152; doi:10.1021/jacs.5c05795)
Supplement: Supplementary file 2 [file ja5c05795_si_002.zip › Geometry&Energy/001/TS/geo_001_TS_dn-0.3.in]

# -0.3   -1971.4458475175217700   -0.220082142   515.700000

lattice  \
       14.3781704661                 0.0                 0.0  \
                 0.0       14.3781704661                 0.0  \
                 0.0                 0.0       48.2261900591

coords-type Lattice
ion Co  0.4943707067036239    0.4926232302974536    0.5868803233611238   1
ion Ti  0.0000000000000000    0.0000000000000000    0.2122000029999995   0
ion Ti  0.5000000000000000    0.0000000000000000    0.2122000029999995   0
ion Ti  0.0000000000000000    0.5000000000000000    0.2122000029999995   0
ion Ti  0.5000000000000000    0.5000000000000000    0.2122000029999995   0
ion Ti  0.0000000000000000    0.2500000000000000    0.3071199899999968   0
ion Ti  0.5000000000000000    0.2500000000000000    0.3071199899999968   0
ion Ti  0.0000000000000000    0.7499999839999987    0.3071199899999968   0
ion Ti  0.5000000000000000    0.7499999839999987    0.3071199899999968   0
ion Ti  0.2500000000000000    0.2500000000000000    0.4020399950000026   0
ion Ti  0.7499999839999987    0.2500000000000000    0.4020399950000026   0
ion Ti  0.2500000000000000    0.7499999839999987    0.4020399950000026   0
ion Ti  0.7499999839999987    0.7499999839999987    0.4020399950000026   0
ion Ti  0.2506602217266099    0.9975060639933935    0.4972743279639740   1
ion Ti  0.7466678012894628    0.9977857167653796    0.4969985711335700   1
ion Ti  0.2452379672164100    0.4986257459955007    0.4968485690420208   1
ion Ti  0.7540181957962833    0.4994218498332039    0.4971575768912939   1
ion Ti  0.9970510724578107    0.0239065927753183    0.5908611185443975   1
ion Ti  0.4988268840220061    0.0315641109570679    0.5930270753899831   1
ion Ti  0.9961070987855632    0.4730276039255853    0.5942579175255484   1
ion O   0.2500000000000000    0.0000000000000000    0.1959200100000018   0
ion O   0.7499999839999987    0.0000000000000000    0.1959200100000018   0
ion O   0.2500000000000000    0.5000000000000000    0.1959200100000018   0
ion O   0.7499999839999987    0.5000000000000000    0.1959200100000018   0
ion O   0.0000000000000000    0.2500000000000000    0.2284700000000015   0
ion O   0.5000000000000000    0.2500000000000000    0.2284700000000015   0
ion O   0.0000000000000000    0.7499999839999987    0.2284700000000015   0
ion O   0.5000000000000000    0.7499999839999987    0.2284700000000015   0
ion O   0.0000000000000000    0.0000000000000000    0.2908399969999991   0
ion O   0.5000000000000000    0.0000000000000000    0.2908399969999991   0
ion O   0.0000000000000000    0.5000000000000000    0.2908399969999991   0
ion O   0.5000000000000000    0.5000000000000000    0.2908399969999991   0
ion O   0.2500000000000000    0.2500000000000000    0.3233900239999983   0
ion O   0.7499999839999987    0.2500000000000000    0.3233900239999983   0
ion O   0.2500000000000000    0.7499999839999987    0.3233900239999983   0
ion O   0.7499999839999987    0.7499999839999987    0.3233900239999983   0
ion O   0.0000000000000000    0.2500000000000000    0.3857699980000007   0
ion O   0.5000000000000000    0.2500000000000000    0.3857699980000007   0
ion O   0.0000000000000000    0.7499999839999987    0.3857699980000007   0
ion O   0.5000000000000000    0.7499999839999987    0.3857699980000007   0
ion O   0.2500000000000000    0.0000000000000000    0.4183099919999975   0
ion O   0.7499999839999987    0.0000000000000000    0.4183099919999975   0
ion O   0.2500000000000000    0.5000000000000000    0.4183099919999975   0
ion O   0.7499999839999987    0.5000000000000000    0.4183099919999975   0
ion O   0.2516958152140087    0.2503736802303126    0.4812489589457451   1
ion O   0.7468813045084979    0.2508149586583917    0.4814260659900060   1
ion O   0.2482168554291709    0.7501045717330952    0.4807891599526481   1
ion O   0.7504936940652314    0.7501581421734050    0.4806626695174522   1
ion O   0.9987081869513763    0.0093222400161051    0.5134159776848366   1
ion O   0.4988315657386432    0.0027905231992399    0.5136986970986143   1
ion O   0.9995283415262408    0.5029156876792704    0.5142153192901988   1
ion O   0.4999925255120285    0.5063134208453423    0.5153012509220803   1
ion O   0.2456092493200468    0.9819612980724737    0.5761998806532490   1
ion O   0.7512920879695593    0.9794939972494128    0.5758502637391782   1
ion O   0.2507200078075552    0.4994625831193577    0.5745628932294471   1
ion O   0.7484407036085750    0.5062474946488176    0.5755190671402273   1
ion O   0.9992561421784808    0.2431205279035820    0.6156870281543960   1
ion O   0.4983787888752412    0.2546611576074920    0.6078744110159249   1
ion O   0.0173827189922150    0.5903819420787313    0.6544713208403883   1
ion O   0.3170126130059422    0.5694701977749913    0.6964979327653340   1
ion O   0.5007512444816148    0.9317935098920542    0.6606535567097527   1
ion O   0.9951187043289577    0.9070014902908282    0.6589462551611567   1
ion O   0.5043197351873628    0.5900470399063991    0.6448680323954518   1
ion O   0.2322643978987221    0.0080659471129294    0.7220524093944366   1
ion H   0.1958558834770746    0.5736327240323966    0.6758753021845607   1
ion H   0.3401646794110565    0.4455690113692281    0.7049711568191905   1
ion H   0.5091583886723609    0.8015036312884287    0.6610641454004752   1
ion H   0.9989623926484956    0.7630276616013814    0.6586809440606710   1
ion H   0.0891623828139110    0.9506567172170856    0.6862010846204227   1
ion H   0.3418264171718326    0.9800568161152845    0.7011700147857990   1
ion H   0.2355598926951391    0.9331502988341382    0.7530694867011478   1
