# Supplementary material for: Surface-Controlled TiO2 Nanocrystals with Catalytically Active Single-Site Co Incorporation for the Oxygen Evolution Reaction
Source: J Am Chem Soc. 2025 May 27;147(22):19391–9. doi: 10.1021/jacs.5c05795 (PMC12147152; doi:10.1021/jacs.5c05795)
Supplement: Supplementary file 2 [file ja5c05795_si_002.zip › Geometry&Energy/101/state5/geo_101_state5_dn1.0.in]

# 1.0   -2349.6871404841981530   -0.200535731   618.000000

lattice  \
       19.6714827978                 0.0                 0.0  \
                 0.0       14.3781704661                 0.0  \
                 0.0                 0.0        46.174703567

coords-type Lattice
ion Co  0.6507022693363088    0.2472733940040718    0.5640551160735744   1
ion Ti  0.5993300100000027    0.0000000000000000    0.2346500000000020   0
ion Ti  0.0993300000000019    0.2500000000000000    0.2346500000000020   0
ion Ti  0.5993300100000027    0.5000000000000000    0.2346500000000020   0
ion Ti  0.0993300000000019    0.7499999799999983    0.2346500000000020   0
ion Ti  0.3827100099999967    0.2500000000000000    0.2708800099999991   0
ion Ti  0.8827099800000013    0.0000000000000000    0.2708800099999991   0
ion Ti  0.3827100099999967    0.7499999799999983    0.2708800099999991   0
ion Ti  0.8827099800000013    0.5000000000000000    0.2708800099999991   0
ion Ti  0.7326697690642133    -0.0015941248390376    0.3825478732962936   1
ion Ti  0.2373325919639651    0.2493232847765967    0.3816892170483701   1
ion Ti  0.7328930800587572    0.4986183589505595    0.3825209431252208   1
ion Ti  0.2326028679328697    0.7491558817880537    0.3823808460286814   1
ion Ti  0.5169319997379248    0.2486546835335805    0.4194567596554908   1
ion Ti  0.0136222832200233    0.0011690277067514    0.4147206040108800   1
ion Ti  0.5136253610068625    0.7484141336716743    0.4150154022628393   1
ion Ti  0.0133531274166077    0.4975193411991022    0.4150897051817182   1
ion Ti  0.8647402976404340    -0.0034002807639356    0.5294980109097559   1
ion Ti  0.3740011999723761    0.2483719825577500    0.5284682635495592   1
ion Ti  0.8647804580741087    0.4959293293121129    0.5299454466274339   1
ion Ti  0.3666434539458032    0.7478814277726792    0.5285183483343828   1
ion Ti  0.1397516089385719    0.0006276831056273    0.5580407282422648   1
ion Ti  0.6378202825464065    0.7455534349227092    0.5595294145518696   1
ion Ti  0.1401540363297302    0.4944489778567006    0.5586580718013652   1
ion O   0.2788000099999977    0.2500000000000000    0.2046300000000016   0
ion O   0.7788000099999977    0.0000000000000000    0.2046300000000016   0
ion O   0.2788000099999977    0.7499999799999983    0.2046300000000016   0
ion O   0.7788000099999977    0.5000000000000000    0.2046300000000016   0
ion O   0.5621900100000019    0.2500000000000000    0.2408599899999970   0
ion O   0.0621900000000011    0.0000000000000000    0.2408599899999970   0
ion O   0.5621900100000019    0.7499999799999983    0.2408599899999970   0
ion O   0.0621900000000011    0.5000000000000000    0.2408599899999970   0
ion O   0.4198499800000022    0.0000000000000000    0.2646700199999970   0
ion O   0.9198500199999984    0.2500000000000000    0.2646700199999970   0
ion O   0.4198499800000022    0.5000000000000000    0.2646700199999970   0
ion O   0.9198500199999984    0.7499999799999983    0.2646700199999970   0
ion O   0.2032400100000018    0.2500000000000000    0.3009000099999994   0
ion O   0.7032399799999993    0.0000000000000000    0.3009000099999994   0
ion O   0.2032400100000018    0.7499999799999983    0.3009000099999994   0
ion O   0.7032399799999993    0.5000000000000000    0.3009000099999994   0
ion O   0.4101518893984517    0.2487519372986343    0.3507408080095225   1
ion O   0.9099845838492217    0.9977761354891580    0.3501492253720300   1
ion O   0.4098351274451185    0.7496066718810145    0.3501758116318832   1
ion O   0.9101418808085839    0.5012212102727530    0.3502026367219752   1
ion O   0.6962656919160887    0.2485822044462842    0.3871704421992863   1
ion O   0.1952401640687914    -0.0005370056589390    0.3861031097211976   1
ion O   0.6944548546574918    0.7487434224061735    0.3856170130580200   1
ion O   0.1954994454382796    0.4991367441615575    0.3863219557645813   1
ion O   0.5526997656500390    -0.0020973895667019    0.4100858703330155   1
ion O   0.0510369215523081    0.2493719441229066    0.4074030164759519   1
ion O   0.5522724040277531    0.4992324070254743    0.4092979371702706   1
ion O   0.0534223513677283    0.7491993121265238    0.4114650729450745   1
ion O   0.3363418535808038    0.2482830333159209    0.4483740432066507   1
ion O   0.8374473293699389    -0.0056866581566804    0.4472199718833956   1
ion O   0.3369631258593660    0.7494642076443290    0.4471073981544820   1
ion O   0.8371203410247152    0.5012748765563648    0.4472730252477522   1
ion O   0.5497421755281633    0.2502856676387613    0.4950174509054219   1
ion O   0.0492195906360680    0.0142765570285912    0.4934057159740482   1
ion O   0.5483825156507298    0.7453238521914611    0.4936851336988927   1
ion O   0.0490074933471928    0.4842596250437760    0.4937725200121666   1
ion O   0.8230592147661859    0.2466560515938325    0.5321230767334778   1
ion O   0.3327352420872725    0.0001189049055835    0.5343354865351270   1
ion O   0.8285681778383230    0.7466449291241409    0.5332014778330891   1
ion O   0.3322149392647332    0.4962680172138288    0.5341293875678925   1
ion O   0.6866983876069148    -0.0018106742921399    0.5592867550707165   1
ion O   0.1927836360708045    0.2483547907348143    0.5666413397924195   1
ion O   0.6867825713254482    0.4951257601902402    0.5613258370794421   1
ion O   0.1840216362929162    0.7481859922717459    0.5530743016798740   1
ion O   0.4921909659278689    0.2461348754738672    0.5902591187904379   1
ion O   0.9790412350091233    -0.0047120214515284    0.5911275263642073   1
ion O   0.4754275047736224    0.7486373783817782    0.5914198839360513   1
ion O   0.9775955359809008    0.4950188702434302    0.5910713097015806   1
ion O   0.2181965514726205    0.9487449780993635    0.6459701033578570   1
ion O   0.2049314485543815    0.5588188599278537    0.6474791343972865   1
ion O   0.7096409717620784    0.7617913688097220    0.6475038428804476   1
ion O   0.7220545560173190    0.2303586443029332    0.6347343756768656   1
ion O   0.6760973244973959    0.3320456301845727    0.6726460261634825   1
ion H   0.1687129929153061    0.0117109835393953    0.6736672522201822   1
ion H   0.3069339367087402    0.9886311088744109    0.6493789014747539   1
ion H   0.1298057626508950    0.5351143950959331    0.6701968557168546   1
ion H   0.2127270247672953    0.6882008041554941    0.6466654029216059   1
ion H   0.7033755642974082    0.8853627974658718    0.6579342177502709   1
ion H   0.6488261643581531    0.6987904836867085    0.6707312917962189   1
