# Supplementary material for: Surface-Controlled TiO2 Nanocrystals with Catalytically Active Single-Site Co Incorporation for the Oxygen Evolution Reaction
Source: J Am Chem Soc. 2025 May 27;147(22):19391–9. doi: 10.1021/jacs.5c05795 (PMC12147152; doi:10.1021/jacs.5c05795)
Supplement: Supplementary file 2 [file ja5c05795_si_002.zip › Geometry&Energy/101/state5/geo_101_state5_dn0.5.in]

# 0.5   -2349.5801931450805569   -0.216134618   617.500000

lattice  \
       19.6714827978                 0.0                 0.0  \
                 0.0       14.3781704661                 0.0  \
                 0.0                 0.0        46.174703567

coords-type Lattice
ion Co  0.6512419243525556    0.2487658052225048    0.5620008484976258   1
ion Ti  0.5993300100000027    0.0000000000000000    0.2346500000000020   0
ion Ti  0.0993300000000019    0.2500000000000000    0.2346500000000020   0
ion Ti  0.5993300100000027    0.5000000000000000    0.2346500000000020   0
ion Ti  0.0993300000000019    0.7499999799999983    0.2346500000000020   0
ion Ti  0.3827100099999967    0.2500000000000000    0.2708800099999991   0
ion Ti  0.8827099800000013    0.0000000000000000    0.2708800099999991   0
ion Ti  0.3827100099999967    0.7499999799999983    0.2708800099999991   0
ion Ti  0.8827099800000013    0.5000000000000000    0.2708800099999991   0
ion Ti  0.7325479210039296    0.9983913785372696    0.3821899117041397   1
ion Ti  0.2355949291631229    0.2493706576332791    0.3812477810435719   1
ion Ti  0.7326742698489496    0.4992638382799826    0.3821289365369517   1
ion Ti  0.2321676031236870    0.7493523397390823    0.3819667161710910   1
ion Ti  0.5166974923085463    0.2488503551053768    0.4181577706083175   1
ion Ti  0.0132572254904875    0.0008442859583789    0.4148060052436739   1
ion Ti  0.5131630486246821    0.7488828071740922    0.4150174728052921   1
ion Ti  0.0133233404389430    0.4978638363349623    0.4150432181238433   1
ion Ti  0.8653145431342094    0.9956994046129876    0.5293158567371191   1
ion Ti  0.3729252126322318    0.2491594173633358    0.5270967781526114   1
ion Ti  0.8650663288619591    0.5001583581201910    0.5293127262089092   1
ion Ti  0.3654180392736954    0.7486201089725716    0.5280787896467266   1
ion Ti  0.1395967633960003    0.0015047763963374    0.5584244027923310   1
ion Ti  0.6354847415901022    0.7473208620636720    0.5599274736183385   1
ion Ti  0.1396828843338986    0.4949196009198456    0.5590098840320776   1
ion O   0.2788000099999977    0.2500000000000000    0.2046300000000016   0
ion O   0.7788000099999977    0.0000000000000000    0.2046300000000016   0
ion O   0.2788000099999977    0.7499999799999983    0.2046300000000016   0
ion O   0.7788000099999977    0.5000000000000000    0.2046300000000016   0
ion O   0.5621900100000019    0.2500000000000000    0.2408599899999970   0
ion O   0.0621900000000011    0.0000000000000000    0.2408599899999970   0
ion O   0.5621900100000019    0.7499999799999983    0.2408599899999970   0
ion O   0.0621900000000011    0.5000000000000000    0.2408599899999970   0
ion O   0.4198499800000022    0.0000000000000000    0.2646700199999970   0
ion O   0.9198500199999984    0.2500000000000000    0.2646700199999970   0
ion O   0.4198499800000022    0.5000000000000000    0.2646700199999970   0
ion O   0.9198500199999984    0.7499999799999983    0.2646700199999970   0
ion O   0.2032400100000018    0.2500000000000000    0.3009000099999994   0
ion O   0.7032399799999993    0.0000000000000000    0.3009000099999994   0
ion O   0.2032400100000018    0.7499999799999983    0.3009000099999994   0
ion O   0.7032399799999993    0.5000000000000000    0.3009000099999994   0
ion O   0.4099629898442690    0.2492347362740753    0.3510342331559580   1
ion O   0.9099422094060874    0.9974983470852936    0.3503597329933389   1
ion O   0.4095697865666160    0.7493476764018090    0.3503444973093486   1
ion O   0.9100577216026519    0.5019256253573412    0.3503817101434215   1
ion O   0.6955305119141133    0.2489643888734132    0.3870019123763557   1
ion O   0.1948686498384402    0.9997396267838051    0.3861229402848028   1
ion O   0.6946055845172397    0.7489707565991667    0.3860171564886363   1
ion O   0.1951200482302977    0.4991720875795562    0.3862467195288246   1
ion O   0.5522505005537339    0.9982761419430976    0.4095501265909681   1
ion O   0.0510577330405067    0.2494672066631593    0.4076558342946726   1
ion O   0.5521380854215834    0.4996793412396099    0.4096161370650467   1
ion O   0.0532357825089637    0.7495109184100006    0.4118180054167159   1
ion O   0.3355740626201402    0.2486179717036918    0.4485137615573451   1
ion O   0.8370299038869233    0.9962364309801294    0.4473606526676707   1
ion O   0.3363283117376070    0.7497681511308183    0.4471203041411472   1
ion O   0.8369483965596325    0.5002371320373848    0.4472653274882744   1
ion O   0.5483162674596948    0.2483575121832849    0.4947505955948176   1
ion O   0.0488118439678500    0.0148227765076610    0.4936621889998246   1
ion O   0.5474878217081263    0.7494075211758392    0.4937436953860478   1
ion O   0.0487413229759078    0.4857280509713227    0.4938439364665687   1
ion O   0.8192352863175364    0.2480244116626603    0.5317845062389359   1
ion O   0.3330453075634937    0.0015195399246295    0.5349331716023776   1
ion O   0.8295915862765109    0.7484268249273268    0.5330372810615513   1
ion O   0.3327544420851855    0.4964678015132438    0.5342592089967783   1
ion O   0.6869581830058248    0.9990091954662313    0.5594965216006422   1
ion O   0.1925827972186490    0.2492157372671932    0.5662501687217724   1
ion O   0.6855730839335696    0.4980069491947418    0.5591903520399372   1
ion O   0.1834493909180319    0.7489218127974264    0.5525753992011017   1
ion O   0.4966288604724660    0.2489375968058414    0.5900967474520818   1
ion O   0.9779839213865971    0.9982802791367212    0.5911261100438755   1
ion O   0.4741935653378870    0.7487864484323917    0.5914454766208084   1
ion O   0.9760969088522105    0.4938086609003310    0.5907432075014725   1
ion O   0.2177922094066961    0.9481330123127983    0.6454432196050363   1
ion O   0.2045194951003751    0.5588516768214929    0.6463663752004140   1
ion O   0.7091795761743036    0.7599306332906124    0.6469355195191298   1
ion O   0.7267839475435169    0.2452925575556433    0.6341977933687853   1
ion O   0.6670953893122834    0.3227396979830577    0.6732170850280860   1
ion H   0.1697116362228669    0.0101019639372737    0.6738211570127871   1
ion H   0.3072506530563079    0.9850286435220105    0.6489312565127874   1
ion H   0.1327771643150564    0.5320926655301887    0.6707004784123899   1
ion H   0.2122753062652803    0.6883289800018400    0.6466333423529954   1
ion H   0.7074058761468105    0.8829034122179956    0.6582852020444036   1
ion H   0.6500319367381743    0.6985250982395744    0.6713217577222218   1
