# Supplementary material for: Surface-Controlled TiO2 Nanocrystals with Catalytically Active Single-Site Co Incorporation for the Oxygen Evolution Reaction
Source: J Am Chem Soc. 2025 May 27;147(22):19391–9. doi: 10.1021/jacs.5c05795 (PMC12147152; doi:10.1021/jacs.5c05795)
Supplement: Supplementary file 2 [file ja5c05795_si_002.zip › Geometry&Energy/101/state5/geo_101_state5_dn1.5.in]

# 1.5   -2349.7849018104616334   -0.182094275   618.500000

lattice  \
       19.6714827978                 0.0                 0.0  \
                 0.0       14.3781704661                 0.0  \
                 0.0                 0.0        46.174703567

coords-type Lattice
ion Co  0.6534647477837275    0.2478198740183342    0.5642532153939799   1
ion Ti  0.5993300100000027    0.0000000000000000    0.2346500000000020   0
ion Ti  0.0993300000000019    0.2500000000000000    0.2346500000000020   0
ion Ti  0.5993300100000027    0.5000000000000000    0.2346500000000020   0
ion Ti  0.0993300000000019    0.7499999799999983    0.2346500000000020   0
ion Ti  0.3827100099999967    0.2500000000000000    0.2708800099999991   0
ion Ti  0.8827099800000013    0.0000000000000000    0.2708800099999991   0
ion Ti  0.3827100099999967    0.7499999799999983    0.2708800099999991   0
ion Ti  0.8827099800000013    0.5000000000000000    0.2708800099999991   0
ion Ti  0.7320697940512723    0.9992161002982051    0.3828683627729523   1
ion Ti  0.2391519496205544    0.2492370725129326    0.3825372640050026   1
ion Ti  0.7323877084717757    0.4981460468570203    0.3828597525711411   1
ion Ti  0.2324393507423512    0.7490645913975422    0.3826323622394691   1
ion Ti  0.5157184238695847    0.2489191350022954    0.4207874838816659   1
ion Ti  0.0137138125804773    0.0015850088199311    0.4146056569850946   1
ion Ti  0.5135186283239295    0.7486295591075142    0.4150510849852675   1
ion Ti  0.0135332744629707    0.4969501057494962    0.4149586178524537   1
ion Ti  0.8642920019646196    0.9972749585080575    0.5297534326554276   1
ion Ti  0.3775964663720326    0.2481271832124784    0.5320181360333683   1
ion Ti  0.8645726993518759    0.4966489132689025    0.5301878524417382   1
ion Ti  0.3664229748474550    0.7480517790669602    0.5286454507499899   1
ion Ti  0.1403998003820271    0.0009489533238306    0.5574825131267489   1
ion Ti  0.6384407253142881    0.7459050629253356    0.5592713854992983   1
ion Ti  0.1412214006139522    0.4935732407891936    0.5580249162522564   1
ion O   0.2788000099999977    0.2500000000000000    0.2046300000000016   0
ion O   0.7788000099999977    0.0000000000000000    0.2046300000000016   0
ion O   0.2788000099999977    0.7499999799999983    0.2046300000000016   0
ion O   0.7788000099999977    0.5000000000000000    0.2046300000000016   0
ion O   0.5621900100000019    0.2500000000000000    0.2408599899999970   0
ion O   0.0621900000000011    0.0000000000000000    0.2408599899999970   0
ion O   0.5621900100000019    0.7499999799999983    0.2408599899999970   0
ion O   0.0621900000000011    0.5000000000000000    0.2408599899999970   0
ion O   0.4198499800000022    0.0000000000000000    0.2646700199999970   0
ion O   0.9198500199999984    0.2500000000000000    0.2646700199999970   0
ion O   0.4198499800000022    0.5000000000000000    0.2646700199999970   0
ion O   0.9198500199999984    0.7499999799999983    0.2646700199999970   0
ion O   0.2032400100000018    0.2500000000000000    0.3009000099999994   0
ion O   0.7032399799999993    0.0000000000000000    0.3009000099999994   0
ion O   0.2032400100000018    0.7499999799999983    0.3009000099999994   0
ion O   0.7032399799999993    0.5000000000000000    0.3009000099999994   0
ion O   0.4104406357891138    0.2491616164747979    0.3504335571192556   1
ion O   0.9096891749543004    0.9975254101459152    0.3499374496252040   1
ion O   0.4098657558734272    0.7494971657725191    0.3499427383748237   1
ion O   0.9098570062901952    0.5013823783717897    0.3499962297429203   1
ion O   0.6959748058539743    0.2488009266076223    0.3870910750974798   1
ion O   0.1951935691515962    0.9993743277542686    0.3861527862622594   1
ion O   0.6937395669132410    0.7488967310985306    0.3855244509008762   1
ion O   0.1953797357369887    0.4991079443454965    0.3863033211834448   1
ion O   0.5522957609677337    0.9983421529367368    0.4102572994178380   1
ion O   0.0506823450394650    0.2492802254013227    0.4070852150500311   1
ion O   0.5520831564368169    0.4992045818890661    0.4097137619983125   1
ion O   0.0532377823217893    0.7491599662768719    0.4113803026830425   1
ion O   0.3370799338038419    0.2484030500897991    0.4483789728850433   1
ion O   0.8371589629884991    0.9949477187077048    0.4470560570568913   1
ion O   0.3366537859443520    0.7491486445863074    0.4468479895973688   1
ion O   0.8370697835781812    0.5013956515186601    0.4471164509449652   1
ion O   0.5520780663559290    0.2501195910729753    0.4956409948385828   1
ion O   0.0491488276595412    0.0152642735797358    0.4931633925977895   1
ion O   0.5480600752564763    0.7462124831173148    0.4935491913507527   1
ion O   0.0491766130928591    0.4827486354618408    0.4935253766301035   1
ion O   0.8237688624871601    0.2471940681939847    0.5320256995993101   1
ion O   0.3302829250450945    -0.0013092367464948    0.5331855549635667   1
ion O   0.8292481624803760    0.7470789735928732    0.5324839775020048   1
ion O   0.3302971634491927    0.4974424413213821    0.5331650783801506   1
ion O   0.6872355501988950    0.9973396886456789    0.5600221204482999   1
ion O   0.1933838220660151    0.2480755004721107    0.5681823614827911   1
ion O   0.6870832451511493    0.4968895922414237    0.5616650278769364   1
ion O   0.1833064844056416    0.7479900887796928    0.5539051172658030   1
ion O   0.4883494113902445    0.2459193047928200    0.5911178769804545   1
ion O   0.9792467093641661    0.9956706682277566    0.5909729215917475   1
ion O   0.4755488175695468    0.7494179677282951    0.5914038110239287   1
ion O   0.9782273434792448    0.4960636853713508    0.5909462822015541   1
ion O   0.2194202140367444    0.9478117532400402    0.6464891464722927   1
ion O   0.2060060384828580    0.5580433195685011    0.6483073846177363   1
ion O   0.7110886408469593    0.7630135330917026    0.6479060039564124   1
ion O   0.7229072361350214    0.2299410543202633    0.6348998150187513   1
ion O   0.6780127325295849    0.3339081605957441    0.6728036831205619   1
ion H   0.1711708930488169    0.0144475602563772    0.6737108994308202   1
ion H   0.3082550036558201    0.9880847168023010    0.6486040484136749   1
ion H   0.1282735009124105    0.5358279675240282    0.6695105689274318   1
ion H   0.2128118039020390    0.6873854622204602    0.6462520861887636   1
ion H   0.7016411926794429    0.8874103501823638    0.6568182286001115   1
ion H   0.6489525105201225    0.7002519605602716    0.6705183828270026   1
