# Supplementary material for: Surface-Controlled TiO2 Nanocrystals with Catalytically Active Single-Site Co Incorporation for the Oxygen Evolution Reaction
Source: J Am Chem Soc. 2025 May 27;147(22):19391–9. doi: 10.1021/jacs.5c05795 (PMC12147152; doi:10.1021/jacs.5c05795)
Supplement: Supplementary file 2 [file ja5c05795_si_002.zip › Geometry&Energy/101/state2/geo_101_state2_dn1.7.in]

# 1.7   -2351.0959329241281921   -0.200734771   620.700000

lattice  \
       19.6714827978                 0.0                 0.0  \
                 0.0       14.3781704661                 0.0  \
                 0.0                 0.0        46.174703567

coords-type Lattice
ion Co  0.6530237603021350    0.2492111759027089    0.5643904581418872   1
ion Ti  0.5993300100000027    0.0000000000000000    0.2346500000000020   0
ion Ti  0.0993300000000019    0.2500000000000000    0.2346500000000020   0
ion Ti  0.5993300100000027    0.5000000000000000    0.2346500000000020   0
ion Ti  0.0993300000000019    0.7499999799999983    0.2346500000000020   0
ion Ti  0.3827100099999967    0.2500000000000000    0.2708800099999991   0
ion Ti  0.8827099800000013    0.0000000000000000    0.2708800099999991   0
ion Ti  0.3827100099999967    0.7499999799999983    0.2708800099999991   0
ion Ti  0.8827099800000013    0.5000000000000000    0.2708800099999991   0
ion Ti  0.7311966586307476    0.0011761526382474    0.3826472808462814   1
ion Ti  0.2383625712157411    0.2516138439614169    0.3821720441039339   1
ion Ti  0.7317329411287129    0.5007840382956913    0.3826624293670371   1
ion Ti  0.2342014476458938    0.7506261672025664    0.3813545963210289   1
ion Ti  0.5156850013319685    0.2515823642071889    0.4207256649455133   1
ion Ti  0.0144875606999527    0.0025602492625124    0.4142658962482139   1
ion Ti  0.5148590509076189    0.7505256938614669    0.4183991116077247   1
ion Ti  0.0134021035374886    0.4998020419209727    0.4149349362516985   1
ion Ti  0.8616544204952489    0.9977025426323332    0.5285051935949320   1
ion Ti  0.3740352653917525    0.2510802449223027    0.5310536035933167   1
ion Ti  0.8600411482357574    0.5059937989372518    0.5300440611860062   1
ion Ti  0.3631630121177946    0.7511231863226997    0.5264267841554203   1
ion Ti  0.1384932270380894    0.0044125732421577    0.5575969604387194   1
ion Ti  0.6333244428617023    0.7533334282295294    0.5684187550531169   1
ion Ti  0.1380957460487655    0.4975401191247899    0.5583618559428977   1
ion O   0.2788000099999977    0.2500000000000000    0.2046300000000016   0
ion O   0.7788000099999977    0.0000000000000000    0.2046300000000016   0
ion O   0.2788000099999977    0.7499999799999983    0.2046300000000016   0
ion O   0.7788000099999977    0.5000000000000000    0.2046300000000016   0
ion O   0.5621900100000019    0.2500000000000000    0.2408599899999970   0
ion O   0.0621900000000011    0.0000000000000000    0.2408599899999970   0
ion O   0.5621900100000019    0.7499999799999983    0.2408599899999970   0
ion O   0.0621900000000011    0.5000000000000000    0.2408599899999970   0
ion O   0.4198499800000022    0.0000000000000000    0.2646700199999970   0
ion O   0.9198500199999984    0.2500000000000000    0.2646700199999970   0
ion O   0.4198499800000022    0.5000000000000000    0.2646700199999970   0
ion O   0.9198500199999984    0.7499999799999983    0.2646700199999970   0
ion O   0.2032400100000018    0.2500000000000000    0.3009000099999994   0
ion O   0.7032399799999993    0.0000000000000000    0.3009000099999994   0
ion O   0.2032400100000018    0.7499999799999983    0.3009000099999994   0
ion O   0.7032399799999993    0.5000000000000000    0.3009000099999994   0
ion O   0.4111999292467594    0.2493909170550237    0.3507016774150234   1
ion O   0.9096078845474442    0.9990167565612817    0.3499379473526255   1
ion O   0.4103159852970960    0.7518231989600256    0.3503546466076307   1
ion O   0.9095961199515434    0.5026926883837121    0.3501053935698776   1
ion O   0.6949340453097235    0.2506680205808033    0.3868441784328348   1
ion O   0.1960298630249682    0.0012603804128756    0.3863100298517890   1
ion O   0.6934159914574264    0.7511399882415053    0.3861265779872936   1
ion O   0.1947838457425044    0.5008142340389738    0.3857338314383639   1
ion O   0.5527410529775285    0.0007568810630749    0.4118890886122097   1
ion O   0.0515691829768765    0.2513687902179779    0.4071197621714006   1
ion O   0.5521558529078129    0.5012005028722296    0.4099344754378637   1
ion O   0.0531400642009490    0.7510161043080762    0.4112828498401147   1
ion O   0.3378545656841598    0.2551564611952639    0.4481559261163670   1
ion O   0.8374269378276157    0.9990779434652354    0.4465921676725105   1
ion O   0.3345651631457117    0.7480579446323968    0.4464600187868900   1
ion O   0.8361638834396926    0.5032991454872751    0.4469935514608350   1
ion O   0.5517725418710722    0.2577592415825128    0.4966524848781338   1
ion O   0.0471297559445555    0.0185530926095100    0.4930857006930481   1
ion O   0.5434028706227220    0.7454445287651885    0.4957572501936867   1
ion O   0.0465082216910436    0.4861900541108379    0.4937563529894597   1
ion O   0.8130468810596706    0.2530213925228046    0.5300404742008863   1
ion O   0.3256553840789822    0.0032616668709145    0.5290426302901218   1
ion O   0.8247625671212189    0.7520876426078591    0.5313174522248005   1
ion O   0.3264139099820309    0.5006586670245818    0.5336757449493537   1
ion O   0.6818581453549364    0.0023745075586219    0.5549456218749016   1
ion O   0.1910670107579643    0.2511389572919559    0.5682787786046598   1
ion O   0.6837466780536008    0.5032902975381389    0.5645285034702354   1
ion O   0.1794627325678533    0.7514998394209383    0.5542638958669561   1
ion O   0.4852707234706827    0.2465192444188226    0.5902399675040874   1
ion O   0.9758226508179157    0.0012702285890446    0.5902487515727040   1
ion O   0.4624366282275813    0.7651052538621166    0.5926443582364417   1
ion O   0.9724006989009994    0.4979909552763875    0.5903872172587080   1
ion O   0.2537547668149988    0.9444868645238977    0.6408990618793171   1
ion O   0.1968607832226717    0.5566256284182389    0.6485862716597387   1
ion O   0.7023580482764833    0.7829557037507329    0.6424022882325979   1
ion O   0.7139990433124328    0.2286779724371818    0.6329487746490229   1
ion O   0.7163970836250247    0.5111963914860216    0.7064274970119125   1
ion H   0.2710389363131948    0.0472696257479253    0.6635907069583532   1
ion H   0.3385289297717306    0.9050037424550361    0.6263167987641645   1
ion H   0.1168344835326617    0.5405708591893399    0.6688353469625919   1
ion H   0.2116098680452964    0.6844884960904442    0.6485742714520482   1
ion H   0.7300840621948812    0.9033872573634212    0.6492687339959646   1
ion H   0.7116728249164362    0.3461151309046815    0.6513108715978119   1
ion H   0.7160016648384294    0.6217714144934404    0.6829725345855875   1
ion H   0.8046031931181673    0.4983379086383016    0.7189502151194651   1
