# Supplementary material for: Surface-Controlled TiO2 Nanocrystals with Catalytically Active Single-Site Co Incorporation for the Oxygen Evolution Reaction
Source: J Am Chem Soc. 2025 May 27;147(22):19391–9. doi: 10.1021/jacs.5c05795 (PMC12147152; doi:10.1021/jacs.5c05795)
Supplement: Supplementary file 2 [file ja5c05795_si_002.zip › Geometry&Energy/101/state2/geo_101_state2_dn1.6.in]

# 1.6   -2351.0753804648829828   -0.204641147   620.600000

lattice  \
       19.6714827978                 0.0                 0.0  \
                 0.0       14.3781704661                 0.0  \
                 0.0                 0.0        46.174703567

coords-type Lattice
ion Co  0.6525822187191616    0.2492039608007096    0.5644325678784099   1
ion Ti  0.5993300100000027    0.0000000000000000    0.2346500000000020   0
ion Ti  0.0993300000000019    0.2500000000000000    0.2346500000000020   0
ion Ti  0.5993300100000027    0.5000000000000000    0.2346500000000020   0
ion Ti  0.0993300000000019    0.7499999799999983    0.2346500000000020   0
ion Ti  0.3827100099999967    0.2500000000000000    0.2708800099999991   0
ion Ti  0.8827099800000013    0.0000000000000000    0.2708800099999991   0
ion Ti  0.3827100099999967    0.7499999799999983    0.2708800099999991   0
ion Ti  0.8827099800000013    0.5000000000000000    0.2708800099999991   0
ion Ti  0.7312198947162981    0.0011477714657286    0.3826004256912184   1
ion Ti  0.2382747979659318    0.2516139095749688    0.3820786975799684   1
ion Ti  0.7317465976346721    0.5008105066707030    0.3826157154975298   1
ion Ti  0.2341881559782928    0.7506279887857910    0.3812919821423534   1
ion Ti  0.5157166288116251    0.2515709013877424    0.4206126897507915   1
ion Ti  0.0144611264928601    0.0025326470464069    0.4142154324050408   1
ion Ti  0.5148587213393826    0.7505319664427973    0.4183315198766934   1
ion Ti  0.0133816992680812    0.4998288276945458    0.4148870057176520   1
ion Ti  0.8618069511017261    0.9977144954312928    0.5284632614420507   1
ion Ti  0.3735947658538739    0.2511087247124250    0.5307908960400888   1
ion Ti  0.8601708432401145    0.5059826892808316    0.5300010690253206   1
ion Ti  0.3631996501284586    0.7510956917772704    0.5263837982241620   1
ion Ti  0.1383798985969772    0.0043629895047884    0.5576370699851113   1
ion Ti  0.6332572259357623    0.7533285328440530    0.5684765590055941   1
ion Ti  0.1379802339257977    0.4975947563730939    0.5584032298607167   1
ion O   0.2788000099999977    0.2500000000000000    0.2046300000000016   0
ion O   0.7788000099999977    0.0000000000000000    0.2046300000000016   0
ion O   0.2788000099999977    0.7499999799999983    0.2046300000000016   0
ion O   0.7788000099999977    0.5000000000000000    0.2046300000000016   0
ion O   0.5621900100000019    0.2500000000000000    0.2408599899999970   0
ion O   0.0621900000000011    0.0000000000000000    0.2408599899999970   0
ion O   0.5621900100000019    0.7499999799999983    0.2408599899999970   0
ion O   0.0621900000000011    0.5000000000000000    0.2408599899999970   0
ion O   0.4198499800000022    0.0000000000000000    0.2646700199999970   0
ion O   0.9198500199999984    0.2500000000000000    0.2646700199999970   0
ion O   0.4198499800000022    0.5000000000000000    0.2646700199999970   0
ion O   0.9198500199999984    0.7499999799999983    0.2646700199999970   0
ion O   0.2032400100000018    0.2500000000000000    0.3009000099999994   0
ion O   0.7032399799999993    0.0000000000000000    0.3009000099999994   0
ion O   0.2032400100000018    0.7499999799999983    0.3009000099999994   0
ion O   0.7032399799999993    0.5000000000000000    0.3009000099999994   0
ion O   0.4112372648301603    0.2493911697869777    0.3507688278962507   1
ion O   0.9096223829030342    0.9990245637181473    0.3499811353272562   1
ion O   0.4103367929972951    0.7518230656587246    0.3504044374692220   1
ion O   0.9096101535668168    0.5026879510811576    0.3501478747956162   1
ion O   0.6949105613477332    0.2506695458306983    0.3868552398989022   1
ion O   0.1960228435314187    0.0012799896705389    0.3863206364857161   1
ion O   0.6933991109729254    0.7511405135451147    0.3861390371664485   1
ion O   0.1947770359369221    0.5007942571233567    0.3857451672448085   1
ion O   0.5527213141572601    0.0007778459117877    0.4118946267849996   1
ion O   0.0515737789588061    0.2513712006933502    0.4071368924057345   1
ion O   0.5521332142555213    0.5011835270399709    0.4099403165264341   1
ion O   0.0531348912454543    0.7510147424788924    0.4112940842023915   1
ion O   0.3379294230074982    0.2551456472141834    0.4482467062290891   1
ion O   0.8374370948533131    0.9990799061532647    0.4466353625493473   1
ion O   0.3345916691302657    0.7480604350662938    0.4465212585000736   1
ion O   0.8361764860687307    0.5032944491931330    0.4470337579816688   1
ion O   0.5516893325471707    0.2577769165687845    0.4967145081402099   1
ion O   0.0471141066712375    0.0185402666737281    0.4931051675328222   1
ion O   0.5434226755071305    0.7454528389829511    0.4958067211631542   1
ion O   0.0464964969131371    0.4862069407063719    0.4937711052735583   1
ion O   0.8130114073445116    0.2530116332480807    0.5300632611559638   1
ion O   0.3257838087427029    0.0035319584321601    0.5290586549295303   1
ion O   0.8247184508711665    0.7521056368790796    0.5313328986296677   1
ion O   0.3265340000909349    0.5003988330727238    0.5336829377961235   1
ion O   0.6818275891695487    0.0026229364018981    0.5549348145531843   1
ion O   0.1911420417941421    0.2511268265818358    0.5682427809430610   1
ion O   0.6837450059959905    0.5030109312403032    0.5645197729510476   1
ion O   0.1794882180418627    0.7514993143519146    0.5542488671359574   1
ion O   0.4858722366962688    0.2464940320522996    0.5903330054593362   1
ion O   0.9757898760477777    0.0012630172665373    0.5902419223818076   1
ion O   0.4624649034005667    0.7650812397197491    0.5926235433010715   1
ion O   0.9723634847292699    0.4979733641756957    0.5903763999768652   1
ion O   0.2537258854762078    0.9444890730665875    0.6408844843047137   1
ion O   0.1968625256153655    0.5565889338163816    0.6485627235413393   1
ion O   0.7023141939608116    0.7830043735266430    0.6423375533872847   1
ion O   0.7139740396472040    0.2286861560805443    0.6329175326293123   1
ion O   0.7164474778547478    0.5111323394060595    0.7063787199957127   1
ion H   0.2709877494984828    0.0471879270354223    0.6636073892132481   1
ion H   0.3384930944065519    0.9050093736490645    0.6263378750752741   1
ion H   0.1168991031946699    0.5404644043634710    0.6688564122026575   1
ion H   0.2115815166079791    0.6844667568922561    0.6485856590164906   1
ion H   0.7300679384878850    0.9033490656088958    0.6492863121360759   1
ion H   0.7116896447363840    0.3461269021459026    0.6513332111155989   1
ion H   0.7160295931139746    0.6217010402391627    0.6829648561483809   1
ion H   0.8046279153193063    0.4983205656306157    0.7189328817133951   1
