# Supplementary material for: Surface-Controlled TiO2 Nanocrystals with Catalytically Active Single-Site Co Incorporation for the Oxygen Evolution Reaction
Source: J Am Chem Soc. 2025 May 27;147(22):19391–9. doi: 10.1021/jacs.5c05795 (PMC12147152; doi:10.1021/jacs.5c05795)
Supplement: Supplementary file 2 [file ja5c05795_si_002.zip › Geometry&Energy/101/state2/geo_101_state2_dn1.8.in]

# 1.8   -2351.1156480720269428   -0.197201964   620.800000

lattice  \
       19.6714827978                 0.0                 0.0  \
                 0.0       14.3781704661                 0.0  \
                 0.0                 0.0        46.174703567

coords-type Lattice
ion Co  0.6536599819593232    0.2491601999091500    0.5643480274745333   1
ion Ti  0.5993300100000027    0.0000000000000000    0.2346500000000020   0
ion Ti  0.0993300000000019    0.2500000000000000    0.2346500000000020   0
ion Ti  0.5993300100000027    0.5000000000000000    0.2346500000000020   0
ion Ti  0.0993300000000019    0.7499999799999983    0.2346500000000020   0
ion Ti  0.3827100099999967    0.2500000000000000    0.2708800099999991   0
ion Ti  0.8827099800000013    0.0000000000000000    0.2708800099999991   0
ion Ti  0.3827100099999967    0.7499999799999983    0.2708800099999991   0
ion Ti  0.8827099800000013    0.5000000000000000    0.2708800099999991   0
ion Ti  0.7310688393664633    0.0013035444660982    0.3827203739962725   1
ion Ti  0.2387447979203956    0.2516104433799810    0.3823263392109242   1
ion Ti  0.7316311438188114    0.5006700020491223    0.3827449549486864   1
ion Ti  0.2341719524827607    0.7506067455955306    0.3814054618122886   1
ion Ti  0.5154731878242124    0.2515964402775268    0.4210362304752898   1
ion Ti  0.0145210267334699    0.0026839510929866    0.4142285551518619   1
ion Ti  0.5148504848869522    0.7505058457878860    0.4184007255052827   1
ion Ti  0.0134601811041993    0.4997096757153230    0.4149277837384880   1
ion Ti  0.8617953104130711    0.9979031319816779    0.5285471999441257   1
ion Ti  0.3745515514137221    0.2510950541922119    0.5316871430980109   1
ion Ti  0.8599924309924210    0.5060831924667858    0.5301419195878995   1
ion Ti  0.3630519255190513    0.7512444040070232    0.5264376079293747   1
ion Ti  0.1387056837441938    0.0045188845385806    0.5575032897774862   1
ion Ti  0.6334288616207375    0.7536986742985213    0.5683478981630118   1
ion Ti  0.1383055605275858    0.4973992468970719    0.5582599868939195   1
ion O   0.2788000099999977    0.2500000000000000    0.2046300000000016   0
ion O   0.7788000099999977    0.0000000000000000    0.2046300000000016   0
ion O   0.2788000099999977    0.7499999799999983    0.2046300000000016   0
ion O   0.7788000099999977    0.5000000000000000    0.2046300000000016   0
ion O   0.5621900100000019    0.2500000000000000    0.2408599899999970   0
ion O   0.0621900000000011    0.0000000000000000    0.2408599899999970   0
ion O   0.5621900100000019    0.7499999799999983    0.2408599899999970   0
ion O   0.0621900000000011    0.5000000000000000    0.2408599899999970   0
ion O   0.4198499800000022    0.0000000000000000    0.2646700199999970   0
ion O   0.9198500199999984    0.2500000000000000    0.2646700199999970   0
ion O   0.4198499800000022    0.5000000000000000    0.2646700199999970   0
ion O   0.9198500199999984    0.7499999799999983    0.2646700199999970   0
ion O   0.2032400100000018    0.2500000000000000    0.3009000099999994   0
ion O   0.7032399799999993    0.0000000000000000    0.3009000099999994   0
ion O   0.2032400100000018    0.7499999799999983    0.3009000099999994   0
ion O   0.7032399799999993    0.5000000000000000    0.3009000099999994   0
ion O   0.4112266094343185    0.2493589190013252    0.3506840691164274   1
ion O   0.9095444642204141    0.9989374976483310    0.3498881600801488   1
ion O   0.4103043569169703    0.7517937675331484    0.3503116924148699   1
ion O   0.9094830034661178    0.5027499979991636    0.3500785037484175   1
ion O   0.6949395401290258    0.2506769375272376    0.3868794977437401   1
ion O   0.1960532925878263    0.0012547947378612    0.3863158744456532   1
ion O   0.6932849990013724    0.7511191700593826    0.3861367148611479   1
ion O   0.1947626755836223    0.5007943124789649    0.3857130995858257   1
ion O   0.5526837528164485    0.0007848717063204    0.4119445920480873   1
ion O   0.0514721854359610    0.2513616451973463    0.4070194251744205   1
ion O   0.5521010833375856    0.5011272281563750    0.4099917186715521   1
ion O   0.0531210180959852    0.7510086451130397    0.4112549934734777   1
ion O   0.3378708239742943    0.2551832290842124    0.4481973641399962   1
ion O   0.8374233057040876    0.9991683267357372    0.4465514521975870   1
ion O   0.3345096799647273    0.7479400668875017    0.4464403619390210   1
ion O   0.8361949629388922    0.5033260885022414    0.4470059866665149   1
ion O   0.5519500795557865    0.2576164867848938    0.4968402386489125   1
ion O   0.0470893129901421    0.0187561727980696    0.4930426539336109   1
ion O   0.5433307444381789    0.7453345454484892    0.4957362850608686   1
ion O   0.0466988268203544    0.4858441650855983    0.4936956327238550   1
ion O   0.8133645114900628    0.2530592440792827    0.5300825854632636   1
ion O   0.3252441605701527    0.0030289200331330    0.5289301650164332   1
ion O   0.8252626874658734    0.7521937162026575    0.5312293976902595   1
ion O   0.3262779196111152    0.5009802279928718    0.5336958205514939   1
ion O   0.6821059848136881    0.0019893121065707    0.5549570575991943   1
ion O   0.1911106624828711    0.2511159580919148    0.5685243657006314   1
ion O   0.6840090712042830    0.5037869185225468    0.5645132947300380   1
ion O   0.1793766219861012    0.7515129742478502    0.5543952876526834   1
ion O   0.4846695490347492    0.2463324219956274    0.5905556039615197   1
ion O   0.9759959410406326    0.0012292753007836    0.5902669255251419   1
ion O   0.4624849661228173    0.7656842006092036    0.5926243119282669   1
ion O   0.9726474030385088    0.4985112775344388    0.5904237705511292   1
ion O   0.2540250633591368    0.9445481218091644    0.6410181519700121   1
ion O   0.1971012660253404    0.5569485500225793    0.6488922633965158   1
ion O   0.7025173770280290    0.7828215576486860    0.6424169783159424   1
ion O   0.7142467887257538    0.2286477953076923    0.6329308168597698   1
ion O   0.7157568908595993    0.5122863488496112    0.7069382274932993   1
ion H   0.2716159733407971    0.0480201783386933    0.6633648038845912   1
ion H   0.3386060616965734    0.9049610391497362    0.6262404714771572   1
ion H   0.1161298082759609    0.5420283098585228    0.6685443773198163   1
ion H   0.2118157479064773    0.6848034897343842    0.6484123803712430   1
ion H   0.7303158832130393    0.9033232527956493    0.6491237983226484   1
ion H   0.7114482644958131    0.3460981908326628    0.6511087563350764   1
ion H   0.7157062450930249    0.6223103316775693    0.6832258313360393   1
ion H   0.8041182407352424    0.4984576151809805    0.7191663142299840   1
