# Supplementary material for: Surface-Controlled TiO2 Nanocrystals with Catalytically Active Single-Site Co Incorporation for the Oxygen Evolution Reaction
Source: J Am Chem Soc. 2025 May 27;147(22):19391–9. doi: 10.1021/jacs.5c05795 (PMC12147152; doi:10.1021/jacs.5c05795)
Supplement: Supplementary file 2 [file ja5c05795_si_002.zip › Geometry&Energy/101/state2/geo_101_state2_dn1.5.in]

# 1.5   -2351.0555366769572174   -0.207057901   620.500000

lattice  \
       19.6714827978                 0.0                 0.0  \
                 0.0       14.3781704661                 0.0  \
                 0.0                 0.0        46.174703567

coords-type Lattice
ion Co  0.6514322798327308    0.2490110532230859    0.5643827751595060   1
ion Ti  0.5993300100000027    0.0000000000000000    0.2346500000000020   0
ion Ti  0.0993300000000019    0.2500000000000000    0.2346500000000020   0
ion Ti  0.5993300100000027    0.5000000000000000    0.2346500000000020   0
ion Ti  0.0993300000000019    0.7499999799999983    0.2346500000000020   0
ion Ti  0.3827100099999967    0.2500000000000000    0.2708800099999991   0
ion Ti  0.8827099800000013    0.0000000000000000    0.2708800099999991   0
ion Ti  0.3827100099999967    0.7499999799999983    0.2708800099999991   0
ion Ti  0.8827099800000013    0.5000000000000000    0.2708800099999991   0
ion Ti  0.7314256633993934    0.0010460146186455    0.3824595126519491   1
ion Ti  0.2376060995322177    0.2516763668074313    0.3818548143385723   1
ion Ti  0.7318982100530276    0.5010615301958448    0.3824641379257109   1
ion Ti  0.2342886156111285    0.7507540815795343    0.3812705403096794   1
ion Ti  0.5161815380817290    0.2516446153571098    0.4200751887415974   1
ion Ti  0.0143516347473680    0.0023612560862371    0.4143104346062161   1
ion Ti  0.5149942511870211    0.7506366756584408    0.4183106477807800   1
ion Ti  0.0133246213541165    0.5000777192188406    0.4149327944093150   1
ion Ti  0.8612552563056700    0.9978452715191449    0.5284397134425223   1
ion Ti  0.3725421016464159    0.2511412366193447    0.5296834704537379   1
ion Ti  0.8597657736496690    0.5057669499395148    0.5298662419106631   1
ion Ti  0.3630882389194748    0.7508435642776741    0.5263699525383275   1
ion Ti  0.1377202412034979    0.0041407584556207    0.5577796716612148   1
ion Ti  0.6327970159467722    0.7530697100196004    0.5686124833333970   1
ion Ti  0.1372852485886055    0.4978450006478827    0.5585513030322234   1
ion O   0.2788000099999977    0.2500000000000000    0.2046300000000016   0
ion O   0.7788000099999977    0.0000000000000000    0.2046300000000016   0
ion O   0.2788000099999977    0.7499999799999983    0.2046300000000016   0
ion O   0.7788000099999977    0.5000000000000000    0.2046300000000016   0
ion O   0.5621900100000019    0.2500000000000000    0.2408599899999970   0
ion O   0.0621900000000011    0.0000000000000000    0.2408599899999970   0
ion O   0.5621900100000019    0.7499999799999983    0.2408599899999970   0
ion O   0.0621900000000011    0.5000000000000000    0.2408599899999970   0
ion O   0.4198499800000022    0.0000000000000000    0.2646700199999970   0
ion O   0.9198500199999984    0.2500000000000000    0.2646700199999970   0
ion O   0.4198499800000022    0.5000000000000000    0.2646700199999970   0
ion O   0.9198500199999984    0.7499999799999983    0.2646700199999970   0
ion O   0.2032400100000018    0.2500000000000000    0.3009000099999994   0
ion O   0.7032399799999993    0.0000000000000000    0.3009000099999994   0
ion O   0.2032400100000018    0.7499999799999983    0.3009000099999994   0
ion O   0.7032399799999993    0.5000000000000000    0.3009000099999994   0
ion O   0.4110722312229640    0.2494256821892697    0.3507552563046772   1
ion O   0.9097776440447412    0.9991760788192487    0.3500235835799343   1
ion O   0.4102485785612822    0.7519552601270181    0.3504634845179315   1
ion O   0.9097515887266187    0.5026415380297138    0.3501648563809630   1
ion O   0.6951566802125630    0.2507284424212516    0.3867423448587455   1
ion O   0.1958745690553861    0.0013282302280460    0.3862454675323116   1
ion O   0.6937824150145283    0.7512190234546795    0.3861851059275700   1
ion O   0.1946690487969419    0.5008573563825748    0.3856714307378354   1
ion O   0.5528062375517054    0.0007506392633464    0.4115862571727729   1
ion O   0.0518273185527410    0.2514348957700558    0.4074243598067326   1
ion O   0.5521581575361075    0.5013730063628873    0.4095917615344862   1
ion O   0.0531744079638177    0.7511022459678470    0.4113691837071323   1
ion O   0.3378618413624555    0.2549487061481748    0.4480277354980886   1
ion O   0.8372918754369043    0.9990353217112957    0.4466657814163500   1
ion O   0.3346013129461600    0.7481821543913149    0.4465015696724471   1
ion O   0.8359556437718505    0.5033564809294998    0.4470059447465492   1
ion O   0.5508027485455189    0.2581923917327621    0.4963098897088021   1
ion O   0.0466312225700209    0.0177111846250896    0.4931858495924656   1
ion O   0.5432808485271957    0.7454900384681992    0.4958143583752070   1
ion O   0.0459549848013118    0.4874680560806606    0.4937998943386289   1
ion O   0.8120706678256131    0.2530332876942341    0.5299091009829141   1
ion O   0.3260979247770145    0.0035622017913720    0.5292896413906690   1
ion O   0.8239829297053353    0.7520651623369365    0.5315626781031908   1
ion O   0.3265625290322991    0.5001342084045273    0.5336529547914697   1
ion O   0.6811210095777785    0.0027483950219352    0.5546964961828811   1
ion O   0.1905257527742383    0.2510777968187003    0.5674819176159687   1
ion O   0.6832441127274524    0.5027881416047857    0.5644815034298943   1
ion O   0.1793893962746220    0.7513537272033001    0.5540080973114739   1
ion O   0.4861294743016695    0.2466780035178943    0.5897210287045110   1
ion O   0.9752435772005440    0.0016186730639693    0.5903327868478228   1
ion O   0.4620720247306102    0.7641743378984501    0.5926414340235527   1
ion O   0.9717509026645618    0.4970170086413270    0.5903636983797212   1
ion O   0.2517815168882369    0.9432624335779225    0.6408201336316943   1
ion O   0.1972278369026698    0.5554828857096407    0.6480960809741819   1
ion O   0.7019105130490286    0.7831829436237245    0.6423253830367901   1
ion O   0.7130067055991525    0.2274087987519606    0.6327097470494849   1
ion O   0.7182541260676780    0.5077093480601372    0.7047015764263385   1
ion H   0.2681005947784587    0.0442704856868680    0.6644000211942218   1
ion H   0.3369625600085999    0.9047430549118802    0.6265597775120317   1
ion H   0.1197822992963413    0.5354209632576743    0.6697730313536775   1
ion H   0.2103963942273463    0.6836716698874102    0.6488149494422049   1
ion H   0.7298196436416912    0.9033251668643451    0.6496462902954279   1
ion H   0.7124146450830693    0.3449161197815153    0.6513631640203892   1
ion H   0.7172385458569647    0.6193850577740274    0.6818159245482391   1
ion H   0.8058780362227842    0.4969632231863255    0.7181279958988320   1
