# Supplementary material for: Surface-Controlled TiO2 Nanocrystals with Catalytically Active Single-Site Co Incorporation for the Oxygen Evolution Reaction
Source: J Am Chem Soc. 2025 May 27;147(22):19391–9. doi: 10.1021/jacs.5c05795 (PMC12147152; doi:10.1021/jacs.5c05795)
Supplement: Supplementary file 2 [file ja5c05795_si_002.zip › Geometry&Energy/101/state2/geo_101_state2_dn1.4.in]

# 1.4   -2351.0344209365925963   -0.210628335   620.400000

lattice  \
       19.6714827978                 0.0                 0.0  \
                 0.0       14.3781704661                 0.0  \
                 0.0                 0.0        46.174703567

coords-type Lattice
ion Co  0.6509489245352904    0.2488639137046237    0.5644986299268587   1
ion Ti  0.5993300100000027    0.0000000000000000    0.2346500000000020   0
ion Ti  0.0993300000000019    0.2500000000000000    0.2346500000000020   0
ion Ti  0.5993300100000027    0.5000000000000000    0.2346500000000020   0
ion Ti  0.0993300000000019    0.7499999799999983    0.2346500000000020   0
ion Ti  0.3827100099999967    0.2500000000000000    0.2708800099999991   0
ion Ti  0.8827099800000013    0.0000000000000000    0.2708800099999991   0
ion Ti  0.3827100099999967    0.7499999799999983    0.2708800099999991   0
ion Ti  0.8827099800000013    0.5000000000000000    0.2708800099999991   0
ion Ti  0.7313436472056872    0.0009090455016285    0.3824419481781199   1
ion Ti  0.2374175347766304    0.2516691124504332    0.3817067263665224   1
ion Ti  0.7318060484805101    0.5011765005638391    0.3824449478983213   1
ion Ti  0.2341707886400638    0.7507377814282754    0.3811638264806971   1
ion Ti  0.5162825971738456    0.2515980271908329    0.4200155440545060   1
ion Ti  0.0143742594395830    0.0023124252902183    0.4143122551877130   1
ion Ti  0.5148712944185052    0.7506186469889763    0.4183236574385553   1
ion Ti  0.0133198435757110    0.5001367125663094    0.4149567306494040   1
ion Ti  0.8612857106431536    0.9978531326182767    0.5282961618014284   1
ion Ti  0.3719820865222104    0.2510922108606589    0.5291952239610684   1
ion Ti  0.8598010933090363    0.5057785851078039    0.5297538661267901   1
ion Ti  0.3631227524690684    0.7507282131121227    0.5262416938349177   1
ion Ti  0.1375807394266370    0.0040348162154573    0.5579503298513594   1
ion Ti  0.6326743458447205    0.7528129884792261    0.5686432947167074   1
ion Ti  0.1371499440366688    0.4978539339560253    0.5586943583940253   1
ion O   0.2788000099999977    0.2500000000000000    0.2046300000000016   0
ion O   0.7788000099999977    0.0000000000000000    0.2046300000000016   0
ion O   0.2788000099999977    0.7499999799999983    0.2046300000000016   0
ion O   0.7788000099999977    0.5000000000000000    0.2046300000000016   0
ion O   0.5621900100000019    0.2500000000000000    0.2408599899999970   0
ion O   0.0621900000000011    0.0000000000000000    0.2408599899999970   0
ion O   0.5621900100000019    0.7499999799999983    0.2408599899999970   0
ion O   0.0621900000000011    0.5000000000000000    0.2408599899999970   0
ion O   0.4198499800000022    0.0000000000000000    0.2646700199999970   0
ion O   0.9198500199999984    0.2500000000000000    0.2646700199999970   0
ion O   0.4198499800000022    0.5000000000000000    0.2646700199999970   0
ion O   0.9198500199999984    0.7499999799999983    0.2646700199999970   0
ion O   0.2032400100000018    0.2500000000000000    0.3009000099999994   0
ion O   0.7032399799999993    0.0000000000000000    0.3009000099999994   0
ion O   0.2032400100000018    0.7499999799999983    0.3009000099999994   0
ion O   0.7032399799999993    0.5000000000000000    0.3009000099999994   0
ion O   0.4111176295565708    0.2494405098843272    0.3508355873727654   1
ion O   0.9097317971174234    0.9992120995459175    0.3500410177499578   1
ion O   0.4102879529142337    0.7519522869374109    0.3504996263386483   1
ion O   0.9097372288073375    0.5026215843777072    0.3501950101214863   1
ion O   0.6950189431922138    0.2507276443079745    0.3868281404456657   1
ion O   0.1958893236064472    0.0013297755095855    0.3862770443978128   1
ion O   0.6936753772732912    0.7512139285794347    0.3861948534552867   1
ion O   0.1947089783934803    0.5008583222557406    0.3857272794944042   1
ion O   0.5528053256488459    0.0007205535201303    0.4116657820944981   1
ion O   0.0517726614868856    0.2514201626645433    0.4074503778643926   1
ion O   0.5521625194308980    0.5014195941740671    0.4096792154454464   1
ion O   0.0531734021198574    0.7510992526937350    0.4113545162043975   1
ion O   0.3376158098432964    0.2549626038398642    0.4481147033413310   1
ion O   0.8373142555025741    0.9990492068765469    0.4466349551114252   1
ion O   0.3344750682871936    0.7482537958047968    0.4465521089970834   1
ion O   0.8359993710899559    0.5033238438259553    0.4470044000122165   1
ion O   0.5505090322501730    0.2582616973146212    0.4963069066339035   1
ion O   0.0467151335826126    0.0177025147491215    0.4932455713837521   1
ion O   0.5433438271716552    0.7455350310289617    0.4957837336831417   1
ion O   0.0459681787930188    0.4873702305919123    0.4938617658302878   1
ion O   0.8117639792565375    0.2530168276055675    0.5299418867580272   1
ion O   0.3264514601438398    0.0038737114363601    0.5294028381210941   1
ion O   0.8239264859744189    0.7521016057130713    0.5315710523586566   1
ion O   0.3268868490130389    0.4998541454728860    0.5337462530770984   1
ion O   0.6810192881326943    0.0028054974668267    0.5545928098973908   1
ion O   0.1906354030390207    0.2510633934989359    0.5675024218093555   1
ion O   0.6832489173102999    0.5023998905896199    0.5644822049164960   1
ion O   0.1794929787902523    0.7513299726124231    0.5539591812149276   1
ion O   0.4868412913409637    0.2466302305330625    0.5897565515652936   1
ion O   0.9751694560389427    0.0016435608244530    0.5903109172045187   1
ion O   0.4620104526563794    0.7642712735122505    0.5926227100470431   1
ion O   0.9716849390733292    0.4970215662835726    0.5903527753694576   1
ion O   0.2515962554521249    0.9433850941679499    0.6407274953946360   1
ion O   0.1972104414267494    0.5554196150542668    0.6479895774960532   1
ion O   0.7017731251315247    0.7833173983956969    0.6421822356394844   1
ion O   0.7132090247282733    0.2273746521745609    0.6327332280727375   1
ion O   0.7184041642240810    0.5075105192006047    0.7045938740399315   1
ion H   0.2678743567870683    0.0439863652883390    0.6644832808989474   1
ion H   0.3368795204482456    0.9046462166567003    0.6266538865157010   1
ion H   0.1200404813319640    0.5349491310104937    0.6698117330577130   1
ion H   0.2103179589192255    0.6836152198513030    0.6488506309085572   1
ion H   0.7298372034467629    0.9032430602991158    0.6496646119063800   1
ion H   0.7124394177743022    0.3448785188173678    0.6514446902922129   1
ion H   0.7173184732875596    0.6193092143796322    0.6818180516533594   1
ion H   0.8060260307146685    0.4967624579533535    0.7180261135285352   1
