# Supplementary material for: Surface-Controlled TiO2 Nanocrystals with Catalytically Active Single-Site Co Incorporation for the Oxygen Evolution Reaction
Source: J Am Chem Soc. 2025 May 27;147(22):19391–9. doi: 10.1021/jacs.5c05795 (PMC12147152; doi:10.1021/jacs.5c05795)
Supplement: Supplementary file 2 [file ja5c05795_si_002.zip › Geometry&Energy/101/state3/geo_101_state3_dn2.0.in]

# 2.0   -2350.4920494101693293   -0.194012925   620.000000

lattice  \
       19.6714827978                 0.0                 0.0  \
                 0.0       14.3781704661                 0.0  \
                 0.0                 0.0        46.174703567

coords-type Lattice
ion Co  0.6539055285426482    0.2478412469044561    0.5650003528337504   1
ion Ti  0.5993300100000027    0.0000000000000000    0.2346500000000020   0
ion Ti  0.0993300000000019    0.2500000000000000    0.2346500000000020   0
ion Ti  0.5993300100000027    0.5000000000000000    0.2346500000000020   0
ion Ti  0.0993300000000019    0.7499999799999983    0.2346500000000020   0
ion Ti  0.3827100099999967    0.2500000000000000    0.2708800099999991   0
ion Ti  0.8827099800000013    0.0000000000000000    0.2708800099999991   0
ion Ti  0.3827100099999967    0.7499999799999983    0.2708800099999991   0
ion Ti  0.8827099800000013    0.5000000000000000    0.2708800099999991   0
ion Ti  0.7290046392042150    0.0011229131637900    0.3823080325688580   1
ion Ti  0.2383598984141679    0.2507804247078709    0.3825284961622579   1
ion Ti  0.7297164251570845    0.5007659579308216    0.3825304973894988   1
ion Ti  0.2343257332791937    0.7502212248794912    0.3819792783800728   1
ion Ti  0.5139404674787419    0.2512115610608133    0.4216991899475117   1
ion Ti  0.0139875807990885    0.0022190530815101    0.4136637976732498   1
ion Ti  0.5129215406339070    0.7506410009259618    0.4190438596873599   1
ion Ti  0.0131581523568024    0.4994176015874614    0.4144486255316367   1
ion Ti  0.8583720766786943    0.9971665489806759    0.5268973493269817   1
ion Ti  0.3720871678597695    0.2499883558167046    0.5331631951234050   1
ion Ti  0.8584445221128182    0.5044591347809919    0.5286130797227550   1
ion Ti  0.3623845831911955    0.7496831441290454    0.5286134561253814   1
ion Ti  0.1335900877483468    0.0017151865027971    0.5577026197188267   1
ion Ti  0.6327360995475768    0.7504081945593970    0.5682401781579498   1
ion Ti  0.1348892002518552    0.4964889928714406    0.5581887925268572   1
ion O   0.2788000099999977    0.2500000000000000    0.2046300000000016   0
ion O   0.7788000099999977    0.0000000000000000    0.2046300000000016   0
ion O   0.2788000099999977    0.7499999799999983    0.2046300000000016   0
ion O   0.7788000099999977    0.5000000000000000    0.2046300000000016   0
ion O   0.5621900100000019    0.2500000000000000    0.2408599899999970   0
ion O   0.0621900000000011    0.0000000000000000    0.2408599899999970   0
ion O   0.5621900100000019    0.7499999799999983    0.2408599899999970   0
ion O   0.0621900000000011    0.5000000000000000    0.2408599899999970   0
ion O   0.4198499800000022    0.0000000000000000    0.2646700199999970   0
ion O   0.9198500199999984    0.2500000000000000    0.2646700199999970   0
ion O   0.4198499800000022    0.5000000000000000    0.2646700199999970   0
ion O   0.9198500199999984    0.7499999799999983    0.2646700199999970   0
ion O   0.2032400100000018    0.2500000000000000    0.3009000099999994   0
ion O   0.7032399799999993    0.0000000000000000    0.3009000099999994   0
ion O   0.2032400100000018    0.7499999799999983    0.3009000099999994   0
ion O   0.7032399799999993    0.5000000000000000    0.3009000099999994   0
ion O   0.4106056066372200    0.2505098687085851    0.3508489241449424   1
ion O   0.9088290485752591    0.9988657337206391    0.3495508200273136   1
ion O   0.4095329579980940    0.7510598382036181    0.3506150851807336   1
ion O   0.9087116641983598    0.5025430861682102    0.3497833896728688   1
ion O   0.6931689510137038    0.2506575131039092    0.3868383700567167   1
ion O   0.1950063282396053    0.0006780422990259    0.3857586839170605   1
ion O   0.6906945134089597    0.7509079321615233    0.3858096851092694   1
ion O   0.1951921998029407    0.5003539243190757    0.3861519940681870   1
ion O   0.5514387393717249    0.0009994980535401    0.4119609380732397   1
ion O   0.0506235544413192    0.2508508504208160    0.4064302994627083   1
ion O   0.5508242751269787    0.5008883700679329    0.4109512041836156   1
ion O   0.0523692299721591    0.7505611767381677    0.4108739319814342   1
ion O   0.3360225244710308    0.2492044134551860    0.4487478417487825   1
ion O   0.8363349176419713    0.9969089043523800    0.4455098518771499   1
ion O   0.3326666587217045    0.7510365970911228    0.4475114369887236   1
ion O   0.8354153223638815    0.5040008956573849    0.4460762322266613   1
ion O   0.5494069301692561    0.2558205879957586    0.4974772544194392   1
ion O   0.0449220010648556    0.0186440062066031    0.4926285761494981   1
ion O   0.5409216240564041    0.7485039435313624    0.4959072156370077   1
ion O   0.0446574306702582    0.4840022286833027    0.4930620347216689   1
ion O   0.8150057924618275    0.2509919107138116    0.5292502219294735   1
ion O   0.3234123673195098    -0.0002802344849428    0.5340613630907018   1
ion O   0.8220898363894034    0.7508821742355452    0.5304796519637217   1
ion O   0.3236077756750444    0.4998906138650784    0.5336749344922580   1
ion O   0.6780762169868513    0.0025284722532903    0.5523417820783700   1
ion O   0.1862980452404930    0.2497989215842324    0.5681438684777756   1
ion O   0.6810357498076640    0.5001898044783294    0.5592086182837446   1
ion O   0.1758538289748210    0.7499905082412404    0.5533162627167434   1
ion O   0.4808496624853575    0.2467434954863113    0.5916685444398280   1
ion O   0.9689434137251814    0.9951501945244209    0.5897252462657497   1
ion O   0.4672153437593403    0.7499728597169414    0.5939486196620511   1
ion O   0.9695382609546801    0.5005142810164920    0.5898453235474711   1
ion O   0.2052442715206157    0.9471177484718354    0.6469023748334699   1
ion O   0.1981264678927519    0.5592396319921501    0.6472976211585078   1
ion O   0.7136027406865646    0.7777948548592646    0.6403151968231602   1
ion O   0.7092993703569230    0.2391929760550524    0.6285015268270426   1
ion O   0.6952464527992351    0.5018427576034771    0.7073881528888484   1
ion H   0.1534064755048811    0.0093561345805351    0.6739443388454256   1
ion H   0.2936532429329963    0.9865627469292769    0.6518284175517384   1
ion H   0.1258425685163503    0.5284268162812317    0.6708180384608659   1
ion H   0.2008509278422381    0.6891277541491786    0.6469224455287138   1
ion H   0.8016561517609926    0.8198470215920135    0.6355383730129299   1
ion H   0.7041849453206626    0.6074002898529163    0.6828393221957253   1
ion H   0.6962877261824025    0.4043263873291125    0.6807681164429409   1
