# Supplementary material for: Surface-Controlled TiO2 Nanocrystals with Catalytically Active Single-Site Co Incorporation for the Oxygen Evolution Reaction
Source: J Am Chem Soc. 2025 May 27;147(22):19391–9. doi: 10.1021/jacs.5c05795 (PMC12147152; doi:10.1021/jacs.5c05795)
Supplement: Supplementary file 2 [file ja5c05795_si_002.zip › Geometry&Energy/101/state3/geo_101_state3_dn1.5.in]

# 1.5   -2350.3893138700409509   -0.210778748   619.500000

lattice  \
       19.6714827978                 0.0                 0.0  \
                 0.0       14.3781704661                 0.0  \
                 0.0                 0.0        46.174703567

coords-type Lattice
ion Co  0.6505338137840516    0.2469916944139857    0.5645041144311896   1
ion Ti  0.5993300100000027    0.0000000000000000    0.2346500000000020   0
ion Ti  0.0993300000000019    0.2500000000000000    0.2346500000000020   0
ion Ti  0.5993300100000027    0.5000000000000000    0.2346500000000020   0
ion Ti  0.0993300000000019    0.7499999799999983    0.2346500000000020   0
ion Ti  0.3827100099999967    0.2500000000000000    0.2708800099999991   0
ion Ti  0.8827099800000013    0.0000000000000000    0.2708800099999991   0
ion Ti  0.3827100099999967    0.7499999799999983    0.2708800099999991   0
ion Ti  0.8827099800000013    0.5000000000000000    0.2708800099999991   0
ion Ti  0.7291649285807927    0.0007607542973076    0.3819215381450403   1
ion Ti  0.2369232058574720    0.2509810367210199    0.3819394625610990   1
ion Ti  0.7298155967214693    0.5014697261721028    0.3821439553635167   1
ion Ti  0.2346540594834831    0.7504017267079421    0.3818268391347395   1
ion Ti  0.5146560941995291    0.2513693805976264    0.4205810132891685   1
ion Ti  0.0138783432031585    0.0017563735764653    0.4136046175371263   1
ion Ti  0.5128259723486118    0.7508831992880177    0.4191314044195964   1
ion Ti  0.0129933613369639    0.4999493753119506    0.4144138762717103   1
ion Ti  0.8583433433187267    0.9974614102267495    0.5264129255298023   1
ion Ti  0.3686226913465779    0.2506926220733067    0.5304605138728875   1
ion Ti  0.8581463869137473    0.5044461211236635    0.5281001391790987   1
ion Ti  0.3630449645053877    0.7499876171825098    0.5286791608765533   1
ion Ti  0.1324170451543235    0.0016193435218792    0.5581614138793102   1
ion Ti  0.6326018176013898    0.7497001975079779    0.5687563638871699   1
ion Ti  0.1334088894733765    0.4978093680904404    0.5587195195456039   1
ion O   0.2788000099999977    0.2500000000000000    0.2046300000000016   0
ion O   0.7788000099999977    0.0000000000000000    0.2046300000000016   0
ion O   0.2788000099999977    0.7499999799999983    0.2046300000000016   0
ion O   0.7788000099999977    0.5000000000000000    0.2046300000000016   0
ion O   0.5621900100000019    0.2500000000000000    0.2408599899999970   0
ion O   0.0621900000000011    0.0000000000000000    0.2408599899999970   0
ion O   0.5621900100000019    0.7499999799999983    0.2408599899999970   0
ion O   0.0621900000000011    0.5000000000000000    0.2408599899999970   0
ion O   0.4198499800000022    0.0000000000000000    0.2646700199999970   0
ion O   0.9198500199999984    0.2500000000000000    0.2646700199999970   0
ion O   0.4198499800000022    0.5000000000000000    0.2646700199999970   0
ion O   0.9198500199999984    0.7499999799999983    0.2646700199999970   0
ion O   0.2032400100000018    0.2500000000000000    0.3009000099999994   0
ion O   0.7032399799999993    0.0000000000000000    0.3009000099999994   0
ion O   0.2032400100000018    0.7499999799999983    0.3009000099999994   0
ion O   0.7032399799999993    0.5000000000000000    0.3009000099999994   0
ion O   0.4104066301745486    0.2508441698018461    0.3512459158766656   1
ion O   0.9088978921827144    0.9991866920579128    0.3497278783197313   1
ion O   0.4095521615229338    0.7511745063175139    0.3509343996407197   1
ion O   0.9087804079093424    0.5025754779255048    0.3499717107733134   1
ion O   0.6929765652941742    0.2508163516662149    0.3867952178937587   1
ion O   0.1951775726093377    0.0008473717516147    0.3857905845521702   1
ion O   0.6909280419227990    0.7510849823365039    0.3859369754416245   1
ion O   0.1953991305733049    0.5004560749603206    0.3862467083328506   1
ion O   0.5514613934448408    0.0011366124927998    0.4118786926215243   1
ion O   0.0510300780757979    0.2510351521802801    0.4067817113188021   1
ion O   0.5508456116654579    0.5012406711022040    0.4109298933762596   1
ion O   0.0525584061153198    0.7507113063330111    0.4109513428000879   1
ion O   0.3357751029815617    0.2490119103816528    0.4489220859226588   1
ion O   0.8362799501194638    0.9968011305133294    0.4454711647885140   1
ion O   0.3325508909569648    0.7514129921688290    0.4478514836270467   1
ion O   0.8352325291274887    0.5041786296866573    0.4460507241045296   1
ion O   0.5482195592610238    0.2565791495689224    0.4971297017690044   1
ion O   0.0446188957193567    0.0179994632258965    0.4927770136713391   1
ion O   0.5408892179297388    0.7491814497855840    0.4961494734107724   1
ion O   0.0442458422805933    0.4857615407142855    0.4932184216453378   1
ion O   0.8137988802090234    0.2510378123333755    0.5288839025054790   1
ion O   0.3255647716015699    0.0013313426572636    0.5350387037385794   1
ion O   0.8211063683281596    0.7511676092022188    0.5307404222518566   1
ion O   0.3255083327580495    0.4992273146396534    0.5343619121297208   1
ion O   0.6771454313597082    0.0034042000681019    0.5516151897347036   1
ion O   0.1858968198985392    0.2504848570841250    0.5667645199753103   1
ion O   0.6805787833810731    0.4994741527837759    0.5589964396370893   1
ion O   0.1763910497382200    0.7505533847526901    0.5526021812693200   1
ion O   0.4831028371677066    0.2466286055370787    0.5906119981797723   1
ion O   0.9683871562796603    0.9959833735507545    0.5897146347451745   1
ion O   0.4671865167115053    0.7493316284690138    0.5941761193274070   1
ion O   0.9686409317780874    0.4997410924563534    0.5898124739771833   1
ion O   0.2041756941476886    0.9479064337269878    0.6463358267299987   1
ion O   0.1972164150308321    0.5603409114948530    0.6464273261577478   1
ion O   0.7142758573448875    0.7788545607248423    0.6400468008583420   1
ion O   0.7075226003804500    0.2385684404121344    0.6280183228082843   1
ion O   0.6944959990749984    0.5026887776966649    0.7079278377131910   1
ion H   0.1521120969072396    0.0073353146161418    0.6739475905250748   1
ion H   0.2926918539253209    0.9861914704835838    0.6519711307992021   1
ion H   0.1281842115649347    0.5270950437671086    0.6713792675054899   1
ion H   0.2003398536749484    0.6901885621047605    0.6471983561366987   1
ion H   0.8029744484518585    0.8191815479034372    0.6359995982753821   1
ion H   0.7033994157539268    0.6074986528231362    0.6832178928461885   1
ion H   0.6963903445257854    0.4042016679138934    0.6818168207362669   1
