# Supplementary material for: Surface-Controlled TiO2 Nanocrystals with Catalytically Active Single-Site Co Incorporation for the Oxygen Evolution Reaction
Source: J Am Chem Soc. 2025 May 27;147(22):19391–9. doi: 10.1021/jacs.5c05795 (PMC12147152; doi:10.1021/jacs.5c05795)
Supplement: Supplementary file 2 [file ja5c05795_si_002.zip › Geometry&Energy/101/state3/geo_101_state3_dn1.0.in]

# 1.0   -2350.2769371429521925   -0.225208925   619.000000

lattice  \
       19.6714827978                 0.0                 0.0  \
                 0.0       14.3781704661                 0.0  \
                 0.0                 0.0        46.174703567

coords-type Lattice
ion Co  0.6475528160952184    0.2464915639693025    0.5643734092595792   1
ion Ti  0.5993300100000027    0.0000000000000000    0.2346500000000020   0
ion Ti  0.0993300000000019    0.2500000000000000    0.2346500000000020   0
ion Ti  0.5993300100000027    0.5000000000000000    0.2346500000000020   0
ion Ti  0.0993300000000019    0.7499999799999983    0.2346500000000020   0
ion Ti  0.3827100099999967    0.2500000000000000    0.2708800099999991   0
ion Ti  0.8827099800000013    0.0000000000000000    0.2708800099999991   0
ion Ti  0.3827100099999967    0.7499999799999983    0.2708800099999991   0
ion Ti  0.8827099800000013    0.5000000000000000    0.2708800099999991   0
ion Ti  0.7295871723887356    0.0001144646455350    0.3816068566664055   1
ion Ti  0.2347314118625190    0.2510425888953569    0.3809225866149101   1
ion Ti  0.7301762130004137    0.5023513340680309    0.3818195135154314   1
ion Ti  0.2346676497420340    0.7504977227684084    0.3815688224841243   1
ion Ti  0.5155943324933807    0.2515011965981887    0.4193030881740327   1
ion Ti  0.0138508621610580    0.0012315609945689    0.4137857861008819   1
ion Ti  0.5125891178502232    0.7511442060450101    0.4192326653896467   1
ion Ti  0.0129616822459573    0.5004756674219819    0.4146022040342860   1
ion Ti  0.8582695232014478    0.9979136510399687    0.5261663962368514   1
ion Ti  0.3648030048368548    0.2509936378765114    0.5273929901630756   1
ion Ti  0.8577941712231010    0.5044631705441275    0.5278331494823677   1
ion Ti  0.3640465339730616    0.7500694024134593    0.5288151868642093   1
ion Ti  0.1316998498752237    0.0013785310555437    0.5587178511415377   1
ion Ti  0.6324526924101366    0.7492916880275787    0.5692938252403701   1
ion Ti  0.1324195186869168    0.4988370329508174    0.5592679614110143   1
ion O   0.2788000099999977    0.2500000000000000    0.2046300000000016   0
ion O   0.7788000099999977    0.0000000000000000    0.2046300000000016   0
ion O   0.2788000099999977    0.7499999799999983    0.2046300000000016   0
ion O   0.7788000099999977    0.5000000000000000    0.2046300000000016   0
ion O   0.5621900100000019    0.2500000000000000    0.2408599899999970   0
ion O   0.0621900000000011    0.0000000000000000    0.2408599899999970   0
ion O   0.5621900100000019    0.7499999799999983    0.2408599899999970   0
ion O   0.0621900000000011    0.5000000000000000    0.2408599899999970   0
ion O   0.4198499800000022    0.0000000000000000    0.2646700199999970   0
ion O   0.9198500199999984    0.2500000000000000    0.2646700199999970   0
ion O   0.4198499800000022    0.5000000000000000    0.2646700199999970   0
ion O   0.9198500199999984    0.7499999799999983    0.2646700199999970   0
ion O   0.2032400100000018    0.2500000000000000    0.3009000099999994   0
ion O   0.7032399799999993    0.0000000000000000    0.3009000099999994   0
ion O   0.2032400100000018    0.7499999799999983    0.3009000099999994   0
ion O   0.7032399799999993    0.5000000000000000    0.3009000099999994   0
ion O   0.4104540065939996    0.2511330252942434    0.3514715904653569   1
ion O   0.9090787184923530    0.9992401428851544    0.3499390622192018   1
ion O   0.4095717987088044    0.7510988729833501    0.3512564184786841   1
ion O   0.9089638456720994    0.5027221212391505    0.3501972648203256   1
ion O   0.6928314728552725    0.2509588803640435    0.3869349570139012   1
ion O   0.1950937312488415    0.0008282661814284    0.3857804941307952   1
ion O   0.6912822954775134    0.7512005504236909    0.3859905520075328   1
ion O   0.1953601297151861    0.5005554506226007    0.3862567272024242   1
ion O   0.5516772481686235    0.0010779416996077    0.4118606901822880   1
ion O   0.0510880634205669    0.2510710567664025    0.4068692504248801   1
ion O   0.5512935673880740    0.5016715071913147    0.4112576514847648   1
ion O   0.0526268861654608    0.7508277568775196    0.4112212855029364   1
ion O   0.3345580241416427    0.2488337240542925    0.4487793591838083   1
ion O   0.8364305982669835    0.9971252794997689    0.4456034006911272   1
ion O   0.3325672849954278    0.7515280159513049    0.4482169744081020   1
ion O   0.8353555428103520    0.5039625767965187    0.4461858250069882   1
ion O   0.5459360784803534    0.2565618955004402    0.4969019449928864   1
ion O   0.0448002636552700    0.0180380727029754    0.4929889868559212   1
ion O   0.5412735344955465    0.7500606932278016    0.4964197545042923   1
ion O   0.0443173956021019    0.4866204117255822    0.4934130682833395   1
ion O   0.8119162560603003    0.2511089404603373    0.5287408753448142   1
ion O   0.3287489780458315    0.0029428504043297    0.5366410584312195   1
ion O   0.8207137344841109    0.7515028327308273    0.5307857979643418   1
ion O   0.3282655719328592    0.4983668980998719    0.5355917917931102   1
ion O   0.6764733228585218    0.0038558056901385    0.5511415163101948   1
ion O   0.1852131176395563    0.2510439080655192    0.5653740168225849   1
ion O   0.6801470021546796    0.4991287245003417    0.5587873313610046   1
ion O   0.1773140945148275    0.7510618811742448    0.5517339641597029   1
ion O   0.4853816114620738    0.2467462855798446    0.5905452494492708   1
ion O   0.9682281273153908    0.9963441623036461    0.5897627182733974   1
ion O   0.4674304886190397    0.7484530639212713    0.5945736444305278   1
ion O   0.9680474570917570    0.4995744582702860    0.5898055751968559   1
ion O   0.2035931278464194    0.9490328869728607    0.6458316705615208   1
ion O   0.1961547112453894    0.5612124704091608    0.6457270658188279   1
ion O   0.7148791463382550    0.7795355732332745    0.6398017204680463   1
ion O   0.7076517736718673    0.2387678095911841    0.6275398903243210   1
ion O   0.6937623873324015    0.5033612967711181    0.7082376566145475   1
ion H   0.1514960394157042    0.0063768292082882    0.6738751599385669   1
ion H   0.2923231588273417    0.9856341135075822    0.6520299136988997   1
ion H   0.1293600649399124    0.5262763319631697    0.6715914352325584   1
ion H   0.2002983466032981    0.6908874184436813    0.6475271276384732   1
ion H   0.8039731126579458    0.8188268887602070    0.6363684857667982   1
ion H   0.7027615013130033    0.6075335177212942    0.6834444881232823   1
ion H   0.6968949220152388    0.4040830243204217    0.6825307449828244   1
