# Supplementary material for: Surface-Controlled TiO2 Nanocrystals with Catalytically Active Single-Site Co Incorporation for the Oxygen Evolution Reaction
Source: J Am Chem Soc. 2025 May 27;147(22):19391–9. doi: 10.1021/jacs.5c05795 (PMC12147152; doi:10.1021/jacs.5c05795)
Supplement: Supplementary file 2 [file ja5c05795_si_002.zip › Geometry&Energy/101/state4/geo_101_state4_dn1.0.in]

# 1       -2350.31468     -0.196574482    619

lattice  \
       19.6714827978                 0.0                 0.0  \
                 0.0       14.3781704661                 0.0  \
                 0.0                 0.0        46.174703567

coords-type Lattice
ion Co  0.6517758816050374    0.2510447187373859    0.5631381006927126   1
ion Ti  0.5993300100000027    0.0000000000000000    0.2346500000000020   0
ion Ti  0.0993300000000019    0.2500000000000000    0.2346500000000020   0
ion Ti  0.5993300100000027    0.5000000000000000    0.2346500000000020   0
ion Ti  0.0993300000000019    0.7499999799999983    0.2346500000000020   0
ion Ti  0.3827100099999967    0.2500000000000000    0.2708800099999991   0
ion Ti  0.8827099800000013    0.0000000000000000    0.2708800099999991   0
ion Ti  0.3827100099999967    0.7499999799999983    0.2708800099999991   0
ion Ti  0.8827099800000013    0.5000000000000000    0.2708800099999991   0
ion Ti  0.7319131580689793    0.0001239707333833    0.3827916185319408   1
ion Ti  0.2384926701315864    0.2512434636894405    0.3822938394427172   1
ion Ti  0.7320085432840715    0.4987697203232374    0.3824871067514399   1
ion Ti  0.2309901989693504    0.7508352635555453    0.3817271147129981   1
ion Ti  0.5148094536647679    0.2499902286531697    0.4206426197115510   1
ion Ti  0.0131864189632182    0.0029913191411921    0.4146666602927254   1
ion Ti  0.5135630463669639    0.7494116643294347    0.4147355913873692   1
ion Ti  0.0132971602833253    0.4985562852964470    0.4149389294033033   1
ion Ti  0.8640721719970211    -0.0021168739585653    0.5298065421436169   1
ion Ti  0.3755450954242472    0.2532602264715862    0.5323790132439633   1
ion Ti  0.8605743094199723    0.5006035641404109    0.5294673788618245   1
ion Ti  0.3605313905362981    0.7528877038262838    0.5262079309294444   1
ion Ti  0.1399404668636844    0.0066099378964476    0.5576877152553950   1
ion Ti  0.6315112349918055    0.7542853907643462    0.5600170757885307   1
ion Ti  0.1378738915257712    0.4978669884788759    0.5585334928753545   1
ion O   0.2788000099999977    0.2500000000000000    0.2046300000000016   0
ion O   0.7788000099999977    0.0000000000000000    0.2046300000000016   0
ion O   0.2788000099999977    0.7499999799999983    0.2046300000000016   0
ion O   0.7788000099999977    0.5000000000000000    0.2046300000000016   0
ion O   0.5621900100000019    0.2500000000000000    0.2408599899999970   0
ion O   0.0621900000000011    0.0000000000000000    0.2408599899999970   0
ion O   0.5621900100000019    0.7499999799999983    0.2408599899999970   0
ion O   0.0621900000000011    0.5000000000000000    0.2408599899999970   0
ion O   0.4198499800000022    0.0000000000000000    0.2646700199999970   0
ion O   0.9198500199999984    0.2500000000000000    0.2646700199999970   0
ion O   0.4198499800000022    0.5000000000000000    0.2646700199999970   0
ion O   0.9198500199999984    0.7499999799999983    0.2646700199999970   0
ion O   0.2032400100000018    0.2500000000000000    0.3009000099999994   0
ion O   0.7032399799999993    0.0000000000000000    0.3009000099999994   0
ion O   0.2032400100000018    0.7499999799999983    0.3009000099999994   0
ion O   0.7032399799999993    0.5000000000000000    0.3009000099999994   0
ion O   0.4114040701718159    0.2485038100949418    0.3508180696328244   1
ion O   0.9096388887010028    0.9994547587102210    0.3501491365350256   1
ion O   0.4098891970756886    0.7502632779595024    0.3499469721570321   1
ion O   0.9096988622900382    0.5018624981549277    0.3501246323385336   1
ion O   0.6960095476457343    0.2495125205006318    0.3873816983592410   1
ion O   0.1954010314868762    0.0014299607760215    0.3865132464806512   1
ion O   0.6925466406166851    0.7497184207334319    0.3851210008463752   1
ion O   0.1942987721529779    0.5004524301099726    0.3856721291622565   1
ion O   0.5522016795957008    0.9994721398838763    0.4109819174327960   1
ion O   0.0509184742074902    0.2509028563731111    0.4076010257466419   1
ion O   0.5521803371333082    0.4994801092758049    0.4101470589914490   1
ion O   0.0531107079682702    0.7510348659578845    0.4114333270434214   1
ion O   0.3385381575309483    0.2561722725945645    0.4481969915684997   1
ion O   0.8369025050564830    0.9931504146815978    0.4471492011857127   1
ion O   0.3352620093688709    0.7487282900318580    0.4460402744519401   1
ion O   0.8365132220442962    0.5055300452178350    0.4469917547297790   1
ion O   0.5531123475444680    0.2498756615345169    0.4970623182992154   1
ion O   0.0466628577419308    0.0191177927623971    0.4936084527210879   1
ion O   0.5441647903960262    0.7459573744190411    0.4937808370828221   1
ion O   0.0477405994987671    0.4863579662055966    0.4936672036324105   1
ion O   0.8180401806758683    0.2488963536625183    0.5298580263209959   1
ion O   0.3252340414213623    0.0042327735500788    0.5289955223704649   1
ion O   0.8251070145307874    0.7504776445268355    0.5337393843878521   1
ion O   0.3268293408280291    0.5030662356417148    0.5336603739867506   1
ion O   0.6840296508390257    -0.0008330987409119    0.5594613742431955   1
ion O   0.1919945056728800    0.2526362735611359    0.5689405630236433   1
ion O   0.6823401411034917    0.4999837030366811    0.5593879286755015   1
ion O   0.1801810539254384    0.7526537480227229    0.5542823924213264   1
ion O   0.4838712363546103    0.2516904855170685    0.5912347898717963   1
ion O   0.9784482223900438    0.0001774201999009    0.5912094352950973   1
ion O   0.4671483991235365    0.7696548675742335    0.5912941737559051   1
ion O   0.9728516866729029    0.4970412654977721    0.5904903286352827   1
ion O   0.2553083579133657    0.9451172969982509    0.6411223011905156   1
ion O   0.1954464588585912    0.5616086776033464    0.6493013817317553   1
ion O   0.6981856273492010    0.7242156576917346    0.6476875928681320   1
ion O   0.7207892181355111    0.2310871981572579    0.6303469445474990   1
ion O   0.6840406198539190    0.3670317954214477    0.6683479509902597   1
ion H   0.2698222143284089    0.0487181855348500    0.6638212910743393   1
ion H   0.3407037208043149    0.9102308992590573    0.6262067338643253   1
ion H   0.1132847506389176    0.5484151780791567    0.6681513064789625   1
ion H   0.2107177870396328    0.6893864908974391    0.6482982458473235   1
ion H   0.6287901095513351    0.7649005857577121    0.6713522770921718   1
ion H   0.7002133324040042    0.5942383822172457    0.6517915665034262   1
ion H   0.7370862915866537    0.3337795823332257    0.7000202060541942   1
