# Supplementary material for: Surface-Controlled TiO2 Nanocrystals with Catalytically Active Single-Site Co Incorporation for the Oxygen Evolution Reaction
Source: J Am Chem Soc. 2025 May 27;147(22):19391–9. doi: 10.1021/jacs.5c05795 (PMC12147152; doi:10.1021/jacs.5c05795)
Supplement: Supplementary file 2 [file ja5c05795_si_002.zip › Geometry&Energy/101/state4/geo_101_state4_dn0.5.in]

# 0.5     -2350.212661    -0.213838834    618.5

lattice  \
       19.6714827978                 0.0                 0.0  \
                 0.0       14.3781704661                 0.0  \
                 0.0                 0.0        46.174703567

coords-type Lattice
ion Co  0.6479629425956186    0.2521404191079203    0.5625870762289429   1
ion Ti  0.5993300100000027    0.0000000000000000    0.2346500000000020   0
ion Ti  0.0993300000000019    0.2500000000000000    0.2346500000000020   0
ion Ti  0.5993300100000027    0.5000000000000000    0.2346500000000020   0
ion Ti  0.0993300000000019    0.7499999799999983    0.2346500000000020   0
ion Ti  0.3827100099999967    0.2500000000000000    0.2708800099999991   0
ion Ti  0.8827099800000013    0.0000000000000000    0.2708800099999991   0
ion Ti  0.3827100099999967    0.7499999799999983    0.2708800099999991   0
ion Ti  0.8827099800000013    0.5000000000000000    0.2708800099999991   0
ion Ti  0.7324516422340741    -0.0001357129265733    0.3824491731721967   1
ion Ti  0.2370234498741544    0.2513903313139322    0.3817604109330753   1
ion Ti  0.7324242810690298    0.4996180706417775    0.3820494795978962   1
ion Ti  0.2309550674705965    0.7509051419502246    0.3814402592504522   1
ion Ti  0.5158398910954205    0.2503527894039898    0.4192324616915036   1
ion Ti  0.0130647606936792    0.0025343243149321    0.4149601964375318   1
ion Ti  0.5136955914121989    0.7496921321481640    0.4145665830324224   1
ion Ti  0.0130616709921183    0.4991055247508064    0.4152168585760069   1
ion Ti  0.8640772719135844    0.9985847969594622    0.5296149564403224   1
ion Ti  0.3719539247615474    0.2525349416397635    0.5296509557984598   1
ion Ti  0.8606883784761710    0.5001680173007110    0.5291708142146534   1
ion Ti  0.3600055424306071    0.7516929860290374    0.5258911920865286   1
ion Ti  0.1388554749828050    0.0055837959173214    0.5584211986727221   1
ion Ti  0.6305879808358279    0.7558628023627312    0.5599168383874199   1
ion Ti  0.1364409645510597    0.4980388130673763    0.5593773599053860   1
ion O   0.2788000099999977    0.2500000000000000    0.2046300000000016   0
ion O   0.7788000099999977    0.0000000000000000    0.2046300000000016   0
ion O   0.2788000099999977    0.7499999799999983    0.2046300000000016   0
ion O   0.7788000099999977    0.5000000000000000    0.2046300000000016   0
ion O   0.5621900100000019    0.2500000000000000    0.2408599899999970   0
ion O   0.0621900000000011    0.0000000000000000    0.2408599899999970   0
ion O   0.5621900100000019    0.7499999799999983    0.2408599899999970   0
ion O   0.0621900000000011    0.5000000000000000    0.2408599899999970   0
ion O   0.4198499800000022    0.0000000000000000    0.2646700199999970   0
ion O   0.9198500199999984    0.2500000000000000    0.2646700199999970   0
ion O   0.4198499800000022    0.5000000000000000    0.2646700199999970   0
ion O   0.9198500199999984    0.7499999799999983    0.2646700199999970   0
ion O   0.2032400100000018    0.2500000000000000    0.3009000099999994   0
ion O   0.7032399799999993    0.0000000000000000    0.3009000099999994   0
ion O   0.2032400100000018    0.7499999799999983    0.3009000099999994   0
ion O   0.7032399799999993    0.5000000000000000    0.3009000099999994   0
ion O   0.4113695723551876    0.2484485517327737    0.3509652837140536   1
ion O   0.9102004994192491    0.9999269454230015    0.3503567496457877   1
ion O   0.4099554735359761    0.7507772858414925    0.3500952534816366   1
ion O   0.9102766693948875    0.5016327652701635    0.3502997699498460   1
ion O   0.6964756397570320    0.2497301561228455    0.3874437100905146   1
ion O   0.1952710757507253    0.0014333347532880    0.3866146396893097   1
ion O   0.6929495169608566    0.7499701938582736    0.3851818942064196   1
ion O   0.1941033801402561    0.5006013564205553    0.3857136215373124   1
ion O   0.5526695127380526    0.9997018547046822    0.4108625907900216   1
ion O   0.0514786101836464    0.2509904342528075    0.4084232276518049   1
ion O   0.5523021014237407    0.4998252514821070    0.4094745838910177   1
ion O   0.0534326902431626    0.7511106333374251    0.4117916631813293   1
ion O   0.3385392990004842    0.2564583624686637    0.4480339953228803   1
ion O   0.8367966704541591    0.9922776718308870    0.4472612837890663   1
ion O   0.3352444692486785    0.7485926151030681    0.4461202214253900   1
ion O   0.8362671433411448    0.5065134650736141    0.4470290574019643   1
ion O   0.5512476662110890    0.2518932709693671    0.4964798912841447   1
ion O   0.0457871575941075    0.0175975336408406    0.4941381749260158   1
ion O   0.5443761747301766    0.7449801741312169    0.4936502790217696   1
ion O   0.0466135390347411    0.4882034098390591    0.4941774291902729   1
ion O   0.8176329170849109    0.2490434748467474    0.5297426293332725   1
ion O   0.3257209715935818    0.0047474445206348    0.5289596743232409   1
ion O   0.8234345159833500    0.7508219735682626    0.5346932415123543   1
ion O   0.3276766164843945    0.5015889751714351    0.5337714548189756   1
ion O   0.6820327707629166    0.0017183245982469    0.5586953798091013   1
ion O   0.1913395373723807    0.2522711816495622    0.5678639643688699   1
ion O   0.6812737781458194    0.4982937529183479    0.5590522112984421   1
ion O   0.1801806475312178    0.7519339283601296    0.5538918945330136   1
ion O   0.4858631764841377    0.2512049790208506    0.5900432692265937   1
ion O   0.9777861418488345    0.0004337073417222    0.5915060401728420   1
ion O   0.4666017023432528    0.7707112771035127    0.5910008837232827   1
ion O   0.9718905357272754    0.4952415876117899    0.5907094107166425   1
ion O   0.2530621204336803    0.9435340961540750    0.6405885217065912   1
ion O   0.1967457710579658    0.5597323244082035    0.6484043672806840   1
ion O   0.6980606165676660    0.7268743996840036    0.6469875368134018   1
ion O   0.7197211506405683    0.2328770793995051    0.6299779686889555   1
ion O   0.6811214811551698    0.3649533560379525    0.6675485322316864   1
ion H   0.2666234175887563    0.0429402988754825    0.6651691821721725   1
ion H   0.3391578095944753    0.9094692124283196    0.6263211552479564   1
ion H   0.1194758822470981    0.5403280410974617    0.6702771358775689   1
ion H   0.2100731296367290    0.6880957854916983    0.6487717065540968   1
ion H   0.6309023284915818    0.7700124146386033    0.6714260807888350   1
ion H   0.6997472510006985    0.5976579404121763    0.6518090490930124   1
ion H   0.7309908703135182    0.3306539524136701    0.7001615160023824   1
