# Supplementary material for: Surface-Controlled TiO2 Nanocrystals with Catalytically Active Single-Site Co Incorporation for the Oxygen Evolution Reaction
Source: J Am Chem Soc. 2025 May 27;147(22):19391–9. doi: 10.1021/jacs.5c05795 (PMC12147152; doi:10.1021/jacs.5c05795)
Supplement: Supplementary file 2 [file ja5c05795_si_002.zip › Geometry&Energy/101/state4/geo_101_state4_dn0.0.in]

# 0       -2350.102872    -0.220955951    618

lattice  \
       19.6714827978                 0.0                 0.0  \
                 0.0       14.3781704661                 0.0  \
                 0.0                 0.0        46.174703567

coords-type Lattice
ion Co  0.6448395934167825    0.2526215117310946    0.5625547286663145   1
ion Ti  0.5993300100000027    0.0000000000000000    0.2346500000000020   0
ion Ti  0.0993300000000019    0.2500000000000000    0.2346500000000020   0
ion Ti  0.5993300100000027    0.5000000000000000    0.2346500000000020   0
ion Ti  0.0993300000000019    0.7499999799999983    0.2346500000000020   0
ion Ti  0.3827100099999967    0.2500000000000000    0.2708800099999991   0
ion Ti  0.8827099800000013    0.0000000000000000    0.2708800099999991   0
ion Ti  0.3827100099999967    0.7499999799999983    0.2708800099999991   0
ion Ti  0.8827099800000013    0.5000000000000000    0.2708800099999991   0
ion Ti  0.7320048199737251    0.9993605066007218    0.3821196190069281   1
ion Ti  0.2342933176501953    0.2514203755625757    0.3808773157978294   1
ion Ti  0.7321090359950569    0.5004530518638133    0.3817704983830971   1
ion Ti  0.2303022880509918    0.7509171965830012    0.3812379280159394   1
ion Ti  0.5161000910262996    0.2502999688527333    0.4181718572663946   1
ion Ti  0.0123758825442038    0.0022666013351643    0.4150705480357248   1
ion Ti  0.5128447539280360    0.7496259000027162    0.4146576254939370   1
ion Ti  0.0123245437011107    0.4997386165279847    0.4154210476652858   1
ion Ti  0.8632537441388739    0.9990293207523061    0.5292643501651193   1
ion Ti  0.3676801835414070    0.2522286329205198    0.5267172224906099   1
ion Ti  0.8604522184754967    0.5001253604272914    0.5289412248181325   1
ion Ti  0.3596169748517773    0.7510526319290330    0.5260852480180763   1
ion Ti  0.1370811889351555    0.0050323012631635    0.5590962652096743   1
ion Ti  0.6295868215970952    0.7563163605018396    0.5600605098836807   1
ion Ti  0.1350608924461012    0.4981391985809661    0.5601058167636123   1
ion O   0.2788000099999977    0.2500000000000000    0.2046300000000016   0
ion O   0.7788000099999977    0.0000000000000000    0.2046300000000016   0
ion O   0.2788000099999977    0.7499999799999983    0.2046300000000016   0
ion O   0.7788000099999977    0.5000000000000000    0.2046300000000016   0
ion O   0.5621900100000019    0.2500000000000000    0.2408599899999970   0
ion O   0.0621900000000011    0.0000000000000000    0.2408599899999970   0
ion O   0.5621900100000019    0.7499999799999983    0.2408599899999970   0
ion O   0.0621900000000011    0.5000000000000000    0.2408599899999970   0
ion O   0.4198499800000022    0.0000000000000000    0.2646700199999970   0
ion O   0.9198500199999984    0.2500000000000000    0.2646700199999970   0
ion O   0.4198499800000022    0.5000000000000000    0.2646700199999970   0
ion O   0.9198500199999984    0.7499999799999983    0.2646700199999970   0
ion O   0.2032400100000018    0.2500000000000000    0.3009000099999994   0
ion O   0.7032399799999993    0.0000000000000000    0.3009000099999994   0
ion O   0.2032400100000018    0.7499999799999983    0.3009000099999994   0
ion O   0.7032399799999993    0.5000000000000000    0.3009000099999994   0
ion O   0.4106871931847492    0.2483861151928874    0.3513472411074612   1
ion O   0.9096028613788160    0.0001527401560988    0.3505872337483020   1
ion O   0.4093413272820212    0.7510571959900455    0.3503628077797754   1
ion O   0.9097441499786522    0.5014127675144137    0.3505458861320168   1
ion O   0.6953239018171858    0.2497887423372739    0.3875922099464144   1
ion O   0.1945993274700620    0.0015265198944323    0.3865872083518304   1
ion O   0.6925639863485391    0.7500791898555058    0.3852085643618324   1
ion O   0.1934148799735203    0.5006322713112498    0.3857007020937112   1
ion O   0.5522264001958097    0.9995554002333003    0.4110771958278349   1
ion O   0.0510273829496789    0.2510523937526568    0.4084454446363674   1
ion O   0.5517711282512610    0.5000536399885107    0.4095551161766007   1
ion O   0.0526392048257812    0.7511619211991651    0.4118760132983080   1
ion O   0.3367189503158642    0.2567948604189492    0.4480921312709468   1
ion O   0.8362606010468540    0.9926764233549977    0.4473190473330466   1
ion O   0.3344647255701008    0.7486934337855965    0.4464377732586274   1
ion O   0.8356749629636575    0.5064844069530117    0.4471244619612474   1
ion O   0.5479252675312959    0.2526087082224044    0.4965379320237721   1
ion O   0.0456474550110934    0.0171135771860756    0.4942974477071906   1
ion O   0.5438232184678107    0.7442879411223826    0.4938395935936026   1
ion O   0.0462286827786955    0.4881522010745450    0.4944054906055944   1
ion O   0.8162093108007595    0.2490872000485406    0.5297526137558201   1
ion O   0.3273813410318993    0.0054102488721118    0.5301713372501239   1
ion O   0.8222217437298859    0.7507628198653931    0.5346590023774205   1
ion O   0.3294763410135255    0.5002715242969906    0.5350777149385257   1
ion O   0.6811209240327557    0.0026610622104436    0.5582958948741819   1
ion O   0.1902510111912732    0.2519261502779658    0.5671402745261716   1
ion O   0.6807206574406711    0.4971677786479862    0.5588639555235835   1
ion O   0.1800561185943627    0.7515049364018693    0.5532231282631790   1
ion O   0.4887240484174638    0.2502263456194228    0.5902400933038093   1
ion O   0.9763646881815577    0.0006193414833126    0.5915733906484697   1
ion O   0.4663537133025490    0.7704140739141456    0.5911624185663235   1
ion O   0.9709347964408785    0.4953776996443513    0.5908713198900231   1
ion O   0.2482601269165966    0.9410242899067445    0.6405616927350209   1
ion O   0.1982224307132068    0.5584910174901127    0.6473446942329133   1
ion O   0.6985269531247670    0.7283007262734155    0.6463563107495925   1
ion O   0.7195671137998982    0.2342659876723387    0.6301623300767956   1
ion O   0.6776735821428475    0.3618689215739518    0.6675151649086085   1
ion H   0.2587418398524656    0.0360038113901722    0.6670525745249322   1
ion H   0.3355709185243368    0.9089455302703729    0.6276039552063210   1
ion H   0.1275184830094368    0.5298870515655476    0.6720715583448196   1
ion H   0.2080790537923432    0.6873467152116564    0.6493802942598080   1
ion H   0.6345801863237882    0.7754926458856037    0.6716356419085391   1
ion H   0.6995624840431399    0.6000186809230689    0.6524225493967358   1
ion H   0.7232393765746776    0.3254605643467798    0.7011313738305337   1
