# Supplementary material for: Surface-Controlled TiO2 Nanocrystals with Catalytically Active Single-Site Co Incorporation for the Oxygen Evolution Reaction
Source: J Am Chem Soc. 2025 May 27;147(22):19391–9. doi: 10.1021/jacs.5c05795 (PMC12147152; doi:10.1021/jacs.5c05795)
Supplement: Supplementary file 2 [file ja5c05795_si_002.zip › Geometry&Energy/101/state1/geo_101_state1_dn1.0.in]

# 1.0   -2351.6141143496211043   -0.206520050   621.000000

lattice  \
       19.6714827978                 0.0                 0.0  \
                 0.0       14.3781704661                 0.0  \
                 0.0                 0.0        46.174703567

coords-type Lattice
ion Co  0.6465048838209297    0.2488375383902752    0.5606921997266874   1
ion Ti  0.5993300100000027    0.0000000000000000    0.2346500000000020   0
ion Ti  0.0993300000000019    0.2500000000000000    0.2346500000000020   0
ion Ti  0.5993300100000027    0.5000000000000000    0.2346500000000020   0
ion Ti  0.0993300000000019    0.7499999799999983    0.2346500000000020   0
ion Ti  0.3827100099999967    0.2500000000000000    0.2708800099999991   0
ion Ti  0.8827099800000013    0.0000000000000000    0.2708800099999991   0
ion Ti  0.3827100099999967    0.7499999799999983    0.2708800099999991   0
ion Ti  0.8827099800000013    0.5000000000000000    0.2708800099999991   0
ion Ti  0.7305206711666492    0.9992316108888117    0.3822050186869910   1
ion Ti  0.2360419538231930    0.2501492542859802    0.3819213038136955   1
ion Ti  0.7306423346199200    0.5009430597269259    0.3822174091833885   1
ion Ti  0.2345779722357109    0.7499737618030206    0.3819030560550763   1
ion Ti  0.5155097292609093    0.2501968376239920    0.4192372986986196   1
ion Ti  0.0135812155263096    0.0006074436956963    0.4141820879300681   1
ion Ti  0.5130399366444196    0.7501355862183616    0.4184750489623139   1
ion Ti  0.0132903431281029    0.4995869854370919    0.4144445286055108   1
ion Ti  0.8595984278745449    0.9984055589180153    0.5277255219591722   1
ion Ti  0.3690301944342942    0.2499750158402931    0.5293046239047940   1
ion Ti  0.8604903387324534    0.5010947413732038    0.5281250062087081   1
ion Ti  0.3639256334532060    0.7498580652345017    0.5288953400507266   1
ion Ti  0.1342595858521823    0.0017426156962756    0.5583339761619690   1
ion Ti  0.6360699969085273    0.7478091562832134    0.5662316885698025   1
ion Ti  0.1351313404818381    0.4964594950012058    0.5588998523278468   1
ion O   0.2788000099999977    0.2500000000000000    0.2046300000000016   0
ion O   0.7788000099999977    0.0000000000000000    0.2046300000000016   0
ion O   0.2788000099999977    0.7499999799999983    0.2046300000000016   0
ion O   0.7788000099999977    0.5000000000000000    0.2046300000000016   0
ion O   0.5621900100000019    0.2500000000000000    0.2408599899999970   0
ion O   0.0621900000000011    0.0000000000000000    0.2408599899999970   0
ion O   0.5621900100000019    0.7499999799999983    0.2408599899999970   0
ion O   0.0621900000000011    0.5000000000000000    0.2408599899999970   0
ion O   0.4198499800000022    0.0000000000000000    0.2646700199999970   0
ion O   0.9198500199999984    0.2500000000000000    0.2646700199999970   0
ion O   0.4198499800000022    0.5000000000000000    0.2646700199999970   0
ion O   0.9198500199999984    0.7499999799999983    0.2646700199999970   0
ion O   0.2032400100000018    0.2500000000000000    0.3009000099999994   0
ion O   0.7032399799999993    0.0000000000000000    0.3009000099999994   0
ion O   0.2032400100000018    0.7499999799999983    0.3009000099999994   0
ion O   0.7032399799999993    0.5000000000000000    0.3009000099999994   0
ion O   0.4107360425634781    0.2500800265813956    0.3512390596122207   1
ion O   0.9092895835735770    0.9994924134214440    0.3498695238208572   1
ion O   0.4096354093198007    0.7503029440442972    0.3506577214807322   1
ion O   0.9094103820696953    0.5010039047595130    0.3499439783051257   1
ion O   0.6935993983020733    0.2500412232490323    0.3870483739104416   1
ion O   0.1952793342133811    0.0005247509031836    0.3859751618752998   1
ion O   0.6923015656743533    0.7501466270131014    0.3858561900252384   1
ion O   0.1953164079525176    0.4996540904739614    0.3861435031393480   1
ion O   0.5518290472603882    -0.0000367729311919    0.4110324029639825   1
ion O   0.0516403569630356    0.2503054584134916    0.4076461934500568   1
ion O   0.5516666755554441    0.5004527818462619    0.4106838775586991   1
ion O   0.0524306679068298    0.7500881108123200    0.4106021058022908   1
ion O   0.3365128853906099    0.2496350572495761    0.4489193713116529   1
ion O   0.8364676660856771    0.9961918280752574    0.4461380669732445   1
ion O   0.3334085689275614    0.7500983409630047    0.4475123525399556   1
ion O   0.8361255887724584    0.5031814191046439    0.4462431814325465   1
ion O   0.5471520094549904    0.2525282649701199    0.4967863681527283   1
ion O   0.0466538370231802    0.0133524088367951    0.4930145222638826   1
ion O   0.5430350895988187    0.7496159817214595    0.4954312823985520   1
ion O   0.0460686148669354    0.4887162115876028    0.4935182710469638   1
ion O   0.8175788157707423    0.2503939338272357    0.5291668190055175   1
ion O   0.3279085382824817    0.0023685070936317    0.5349587616320657   1
ion O   0.8255770098224950    0.7495216909434266    0.5315553121787028   1
ion O   0.3270099948447363    0.4974888892520308    0.5347742967175203   1
ion O   0.6811451661509164    0.0030463696560819    0.5554872621286222   1
ion O   0.1890150490900204    0.2501168024613127    0.5670432428466752   1
ion O   0.6817400137788650    0.4978158793282081    0.5596014663746045   1
ion O   0.1784835160543418    0.7499501694051680    0.5542915470105100   1
ion O   0.4914544987501718    0.2479781638197955    0.5906321736621127   1
ion O   0.9720982522126627    0.0060854868272720    0.5905325024816439   1
ion O   0.4674926081060766    0.7495835437809456    0.5923556264921344   1
ion O   0.9705451288561384    0.4887367503885786    0.5905140498970312   1
ion O   0.2123186954425687    0.9514036905414968    0.6465851438605674   1
ion O   0.1941892268037600    0.5593530451703083    0.6484992841926284   1
ion O   0.7057634116725311    0.7648202117211516    0.6412503397279148   1
ion O   0.7342835091555556    0.2402307779546212    0.6333952632602550   1
ion O   0.6753707701835567    0.4921845769495770    0.7000556648002497   1
ion H   0.1681683631380096    0.0222330151389100    0.6740714117881806   1
ion H   0.3029724084275732    0.9838786864801567    0.6483288427212567   1
ion H   0.1155365728178466    0.5395242328704775    0.6693945196556608   1
ion H   0.2043334175570840    0.6884112681474994    0.6473185793991465   1
ion H   0.7128521573233929    0.8847334865067515    0.6547363632726044   1
ion H   0.7102521133065357    0.3464665174558312    0.6579207945465618   1
ion H   0.8251379237943590    0.2562577733240358    0.6233947585745003   1
ion H   0.6882775042192119    0.6087356094807057    0.6787182317720568   1
ion H   0.7390017444679010    0.4922870821364388    0.7292644292637195   1
