# Supplementary material for: Surface-Controlled TiO2 Nanocrystals with Catalytically Active Single-Site Co Incorporation for the Oxygen Evolution Reaction
Source: J Am Chem Soc. 2025 May 27;147(22):19391–9. doi: 10.1021/jacs.5c05795 (PMC12147152; doi:10.1021/jacs.5c05795)
Supplement: Supplementary file 2 [file ja5c05795_si_002.zip › Geometry&Energy/101/state1/geo_101_state1_dn1.1.in]

# 1.1   -2351.6350474712899086   -0.202734736   621.100000

lattice  \
       19.6714827978                 0.0                 0.0  \
                 0.0       14.3781704661                 0.0  \
                 0.0                 0.0        46.174703567

coords-type Lattice
ion Co  0.6468736552477720    0.2488795915183619    0.5605860672013004   1
ion Ti  0.5993300100000027    0.0000000000000000    0.2346500000000020   0
ion Ti  0.0993300000000019    0.2500000000000000    0.2346500000000020   0
ion Ti  0.5993300100000027    0.5000000000000000    0.2346500000000020   0
ion Ti  0.0993300000000019    0.7499999799999983    0.2346500000000020   0
ion Ti  0.3827100099999967    0.2500000000000000    0.2708800099999991   0
ion Ti  0.8827099800000013    0.0000000000000000    0.2708800099999991   0
ion Ti  0.3827100099999967    0.7499999799999983    0.2708800099999991   0
ion Ti  0.8827099800000013    0.5000000000000000    0.2708800099999991   0
ion Ti  0.7305390051519489    0.9993756201759594    0.3822801625174829   1
ion Ti  0.2364176204402145    0.2501306034056449    0.3821528258162250   1
ion Ti  0.7306713487670418    0.5008036926350343    0.3822898300456833   1
ion Ti  0.2346082999968527    0.7499666777230232    0.3819925357728275   1
ion Ti  0.5152599798960809    0.2501907267656534    0.4194006475625456   1
ion Ti  0.0136213916249174    0.0006576409510123    0.4141928961028493   1
ion Ti  0.5130860400378648    0.7501214413170918    0.4184958168326994   1
ion Ti  0.0133482419760349    0.4995185891025125    0.4144496563426575   1
ion Ti  0.8595997679026449    0.9984053198584616    0.5277960145940339   1
ion Ti  0.3698117648074242    0.2499481089030167    0.5299631028045331   1
ion Ti  0.8604571822902781    0.5010737554731863    0.5281825412064760   1
ion Ti  0.3639230736203248    0.7498448552941883    0.5289754793457339   1
ion Ti  0.1344056534360577    0.0018176899520378    0.5582038079350623   1
ion Ti  0.6361851335819368    0.7479442869409449    0.5661350859110542   1
ion Ti  0.1352732443593569    0.4963701156362773    0.5587645829551161   1
ion O   0.2788000099999977    0.2500000000000000    0.2046300000000016   0
ion O   0.7788000099999977    0.0000000000000000    0.2046300000000016   0
ion O   0.2788000099999977    0.7499999799999983    0.2046300000000016   0
ion O   0.7788000099999977    0.5000000000000000    0.2046300000000016   0
ion O   0.5621900100000019    0.2500000000000000    0.2408599899999970   0
ion O   0.0621900000000011    0.0000000000000000    0.2408599899999970   0
ion O   0.5621900100000019    0.7499999799999983    0.2408599899999970   0
ion O   0.0621900000000011    0.5000000000000000    0.2408599899999970   0
ion O   0.4198499800000022    0.0000000000000000    0.2646700199999970   0
ion O   0.9198500199999984    0.2500000000000000    0.2646700199999970   0
ion O   0.4198499800000022    0.5000000000000000    0.2646700199999970   0
ion O   0.9198500199999984    0.7499999799999983    0.2646700199999970   0
ion O   0.2032400100000018    0.2500000000000000    0.3009000099999994   0
ion O   0.7032399799999993    0.0000000000000000    0.3009000099999994   0
ion O   0.2032400100000018    0.7499999799999983    0.3009000099999994   0
ion O   0.7032399799999993    0.5000000000000000    0.3009000099999994   0
ion O   0.4107403898229183    0.2500748500705545    0.3511211222319157   1
ion O   0.9092977294224756    0.9994695820156481    0.3498142275283380   1
ion O   0.4096774513731647    0.7502812555644174    0.3505954855241252   1
ion O   0.9094182717284300    0.5010136124333965    0.3498827279817474   1
ion O   0.6936652740947371    0.2500346320466126    0.3870047527722302   1
ion O   0.1952178373910438    0.0004448292693842    0.3859472758267444   1
ion O   0.6922986349295839    0.7501379731104948    0.3858398221158963   1
ion O   0.1952517788422754    0.4997058398104264    0.3861084669385225   1
ion O   0.5518255078750511    0.9999506877886273    0.4109798243183929   1
ion O   0.0515708011168044    0.2502884952376561    0.4076412608752353   1
ion O   0.5516622600828822    0.5004432912094238    0.4106441429024409   1
ion O   0.0524069622501259    0.7500833737906668    0.4105922020411653   1
ion O   0.3366690969056743    0.2496046559324242    0.4488693471625996   1
ion O   0.8364319400705605    0.9961446905519652    0.4461272081951506   1
ion O   0.3334519623589631    0.7500686323546205    0.4474818239785747   1
ion O   0.8360961835607008    0.5031962800173859    0.4462248377197234   1
ion O   0.5475923567587271    0.2524714710126887    0.4966999683843196   1
ion O   0.0465592058358795    0.0133163835695641    0.4929656775837407   1
ion O   0.5430237907481184    0.7496076499688115    0.4954074513405878   1
ion O   0.0459917303864883    0.4887526765248749    0.4934726686117226   1
ion O   0.8178732130163413    0.2503479419400471    0.5291072233593926   1
ion O   0.3274982498387020    0.0021068074225355    0.5348670198937995   1
ion O   0.8256791143317321    0.7495091862755346    0.5315651329319279   1
ion O   0.3265898085759559    0.4976597525003734    0.5346749713925297   1
ion O   0.6810964704567567    0.0029941957187412    0.5555752001124933   1
ion O   0.1889171373028361    0.2500821441186218    0.5670996235041603   1
ion O   0.6816946359110263    0.4978579327059594    0.5596216912842457   1
ion O   0.1782802001409634    0.7499143525238557    0.5543879629974071   1
ion O   0.4905048921000306    0.2479851815466096    0.5905405568897932   1
ion O   0.9721536941566474    0.0060422444147918    0.5905224942288642   1
ion O   0.4676399758440083    0.7495435604983404    0.5923875557935092   1
ion O   0.9705811271570084    0.4886506146664306    0.5905147927821198   1
ion O   0.2122670670592779    0.9513196299925694    0.6466861797965132   1
ion O   0.1942524715127004    0.5593359650280083    0.6486466489808237   1
ion O   0.7057932260740205    0.7646223895997590    0.6413818221565827   1
ion O   0.7343663576184180    0.2403283358727618    0.6333760345928539   1
ion O   0.6752351038719442    0.4923360082353143    0.7001413678100178   1
ion H   0.1678978634200279    0.0223008291628826    0.6740484660255908   1
ion H   0.3028394313370541    0.9842448774706589    0.6483816272222291   1
ion H   0.1153022423869995    0.5397004289518971    0.6693319465023115   1
ion H   0.2042749136228846    0.6883305088144209    0.6472822805586487   1
ion H   0.7126517256308921    0.8847217199344557    0.6547402661257212   1
ion H   0.7102248191439843    0.3463201842804932    0.6578302194390144   1
ion H   0.8251980616153857    0.2565918345310940    0.6233451720114688   1
ion H   0.6882270966670008    0.6088801355807192    0.6787277006055118   1
ion H   0.7388927385613743    0.4924470824352197    0.7293284987146225   1
