# Supplementary material for: Surface-Controlled TiO2 Nanocrystals with Catalytically Active Single-Site Co Incorporation for the Oxygen Evolution Reaction
Source: J Am Chem Soc. 2025 May 27;147(22):19391–9. doi: 10.1021/jacs.5c05795 (PMC12147152; doi:10.1021/jacs.5c05795)
Supplement: Supplementary file 2 [file ja5c05795_si_002.zip › Geometry&Energy/101/state1/geo_101_state1_dn1.2.in]

# 1.2   -2351.6549578510494030   -0.198926645   621.200000

lattice  \
       19.6714827978                 0.0                 0.0  \
                 0.0       14.3781704661                 0.0  \
                 0.0                 0.0        46.174703567

coords-type Lattice
ion Co  0.6477457660158581    0.2488727610375338    0.5607808350649740   1
ion Ti  0.5993300100000027    0.0000000000000000    0.2346500000000020   0
ion Ti  0.0993300000000019    0.2500000000000000    0.2346500000000020   0
ion Ti  0.5993300100000027    0.5000000000000000    0.2346500000000020   0
ion Ti  0.0993300000000019    0.7499999799999983    0.2346500000000020   0
ion Ti  0.3827100099999967    0.2500000000000000    0.2708800099999991   0
ion Ti  0.8827099800000013    0.0000000000000000    0.2708800099999991   0
ion Ti  0.3827100099999967    0.7499999799999983    0.2708800099999991   0
ion Ti  0.8827099800000013    0.5000000000000000    0.2708800099999991   0
ion Ti  0.7304598036670005    0.9993927581495853    0.3824033303877351   1
ion Ti  0.2369122103541627    0.2499010290415891    0.3823965362273146   1
ion Ti  0.7305305974864065    0.5005106713489115    0.3824050272149254   1
ion Ti  0.2345413949201550    0.7497919921455073    0.3820501188438042   1
ion Ti  0.5149441493779545    0.2500421986696427    0.4197894529188486   1
ion Ti  0.0135569774053308    0.0006121893917694    0.4142396700560058   1
ion Ti  0.5130455079303513    0.7500133061600855    0.4185221854157601   1
ion Ti  0.0133298969921724    0.4991659674968610    0.4144257894014541   1
ion Ti  0.8596291566635206    0.9981914651934657    0.5279978048857226   1
ion Ti  0.3710117979297590    0.2495034454521252    0.5308830653012768   1
ion Ti  0.8605891464128085    0.5008799553531489    0.5282861086536584   1
ion Ti  0.3637823419434867    0.7495786119940534    0.5290534157333392   1
ion Ti  0.1346958338744662    0.0015959609592744    0.5582549999630899   1
ion Ti  0.6363378613964398    0.7476975050605522    0.5661339395391012   1
ion Ti  0.1356460445067433    0.4955413564844775    0.5587260976789470   1
ion O   0.2788000099999977    0.2500000000000000    0.2046300000000016   0
ion O   0.7788000099999977    0.0000000000000000    0.2046300000000016   0
ion O   0.2788000099999977    0.7499999799999983    0.2046300000000016   0
ion O   0.7788000099999977    0.5000000000000000    0.2046300000000016   0
ion O   0.5621900100000019    0.2500000000000000    0.2408599899999970   0
ion O   0.0621900000000011    0.0000000000000000    0.2408599899999970   0
ion O   0.5621900100000019    0.7499999799999983    0.2408599899999970   0
ion O   0.0621900000000011    0.5000000000000000    0.2408599899999970   0
ion O   0.4198499800000022    0.0000000000000000    0.2646700199999970   0
ion O   0.9198500199999984    0.2500000000000000    0.2646700199999970   0
ion O   0.4198499800000022    0.5000000000000000    0.2646700199999970   0
ion O   0.9198500199999984    0.7499999799999983    0.2646700199999970   0
ion O   0.2032400100000018    0.2500000000000000    0.3009000099999994   0
ion O   0.7032399799999993    0.0000000000000000    0.3009000099999994   0
ion O   0.2032400100000018    0.7499999799999983    0.3009000099999994   0
ion O   0.7032399799999993    0.5000000000000000    0.3009000099999994   0
ion O   0.4108034335924662    0.2499621663982344    0.3511521608474314   1
ion O   0.9092218132217932    0.9993067470268162    0.3498446807795015   1
ion O   0.4096284815827827    0.7501623346862609    0.3505903809016022   1
ion O   0.9093490078325842    0.5009312878507614    0.3498980930786585   1
ion O   0.6936745884286785    0.2499141317330500    0.3870813822464232   1
ion O   0.1952290261436883    0.0003377695050432    0.3860148067151174   1
ion O   0.6920329816569540    0.7500066763016059    0.3857776475694882   1
ion O   0.1952484945427770    0.4994870812711065    0.3861596926227316   1
ion O   0.5518097210007092    0.9998551312424553    0.4111720760906914   1
ion O   0.0514963887041601    0.2501008710573284    0.4076001663213966   1
ion O   0.5516666003716721    0.5002375957064480    0.4108734352006338   1
ion O   0.0523948332328983    0.7498994527598467    0.4106312209065203   1
ion O   0.3369052432782218    0.2494582045658024    0.4489971703001410   1
ion O   0.8364503904901357    0.9957279833139044    0.4462101890998707   1
ion O   0.3334271750655045    0.7498361911200948    0.4474815184378942   1
ion O   0.8361658177188516    0.5033629343208499    0.4462718326107808   1
ion O   0.5481906276395291    0.2519124847885508    0.4969813467809671   1
ion O   0.0468087804279262    0.0133119450717551    0.4930362984782549   1
ion O   0.5430147086823580    0.7494732827778257    0.4954857457770648   1
ion O   0.0461805952142408    0.4879066009561334    0.4935092967379283   1
ion O   0.8180403448753784    0.2501688599507763    0.5290723131267288   1
ion O   0.3269074081044433    0.0015806134702636    0.5345925943524418   1
ion O   0.8259280105877147    0.7492445078597998    0.5316428953556899   1
ion O   0.3260250443190367    0.4974826386270620    0.5344526836449387   1
ion O   0.6814624941772451    0.0026175855897715    0.5560691093602675   1
ion O   0.1894330823573698    0.2496726708981740    0.5678119953664610   1
ion O   0.6818766300791359    0.4978723687522856    0.5597793281787548   1
ion O   0.1782344238947726    0.7495565315819486    0.5549071695920614   1
ion O   0.4901335540467189    0.2477460035546385    0.5908902138190320   1
ion O   0.9722273703721476    0.0059600783012148    0.5905900964492838   1
ion O   0.4675241972644874    0.7492612064943376    0.5923637189461796   1
ion O   0.9706794213739403    0.4880493730155905    0.5905930989632455   1
ion O   0.2115093898707457    0.9522858212453161    0.6472502605404962   1
ion O   0.1936583628327505    0.5586255850658478    0.6490280233581468   1
ion O   0.7054226293616844    0.7640429519199191    0.6415872200093813   1
ion O   0.7363127016059651    0.2417356780742198    0.6335416407470001   1
ion O   0.6741037068261234    0.4928602704012178    0.7005967466443085   1
ion H   0.1653954412704886    0.0234404970625347    0.6740681177442416   1
ion H   0.3015317344989490    0.9874437696835142    0.6493952322956273   1
ion H   0.1130550646498923    0.5408266371294874    0.6686868659911110   1
ion H   0.2043727648727815    0.6874400889802204    0.6472378319330200   1
ion H   0.7107329791972757    0.8843706906384730    0.6548645735152510   1
ion H   0.7113043174434606    0.3470950048873653    0.6580391601056169   1
ion H   0.8267824443087655    0.2600986379390168    0.6233104400019304   1
ion H   0.6868505842733953    0.6093247776563283    0.6790057625819764   1
ion H   0.7374923887400111    0.4941675288734081    0.7298818607259111   1
