# Supplementary material for: Surface-Controlled TiO2 Nanocrystals with Catalytically Active Single-Site Co Incorporation for the Oxygen Evolution Reaction
Source: J Am Chem Soc. 2025 May 27;147(22):19391–9. doi: 10.1021/jacs.5c05795 (PMC12147152; doi:10.1021/jacs.5c05795)
Supplement: Supplementary file 2 [file ja5c05795_si_002.zip › Geometry&Energy/101/state1/geo_101_state1_dn1.3.in]

# 1.3   -2351.6751203883572998   -0.194345310   621.300000

lattice  \
       19.6714827978                 0.0                 0.0  \
                 0.0       14.3781704661                 0.0  \
                 0.0                 0.0        46.174703567

coords-type Lattice
ion Co  0.6481281994261106    0.2488898393136761    0.5606634135241855   1
ion Ti  0.5993300100000027    0.0000000000000000    0.2346500000000020   0
ion Ti  0.0993300000000019    0.2500000000000000    0.2346500000000020   0
ion Ti  0.5993300100000027    0.5000000000000000    0.2346500000000020   0
ion Ti  0.0993300000000019    0.7499999799999983    0.2346500000000020   0
ion Ti  0.3827100099999967    0.2500000000000000    0.2708800099999991   0
ion Ti  0.8827099800000013    0.0000000000000000    0.2708800099999991   0
ion Ti  0.3827100099999967    0.7499999799999983    0.2708800099999991   0
ion Ti  0.8827099800000013    0.5000000000000000    0.2708800099999991   0
ion Ti  0.7305049227774086    0.9994243351546525    0.3824410011561563   1
ion Ti  0.2370955676295257    0.2498797002706653    0.3825379379433906   1
ion Ti  0.7305733546370964    0.5004655367105793    0.3824448756056097   1
ion Ti  0.2345458123107954    0.7497796716404564    0.3820879515775211   1
ion Ti  0.5147780401589472    0.2500300868856835    0.4199002846488277   1
ion Ti  0.0135869771906168    0.0006626000466621    0.4143169300074374   1
ion Ti  0.5129917117446424    0.7499993646070487    0.4185837234082113   1
ion Ti  0.0133649409644093    0.4990932577179100    0.4144869992790858   1
ion Ti  0.8594915426823909    0.9980682400116280    0.5280746062360275   1
ion Ti  0.3716008013234344    0.2494524392980508    0.5313668480701843   1
ion Ti  0.8605137511542826    0.5010043666815913    0.5283508772558176   1
ion Ti  0.3637020377958050    0.7495943038209799    0.5291243001175410   1
ion Ti  0.1348343899273642    0.0016776215221547    0.5581952768620276   1
ion Ti  0.6363762714679871    0.7477058310314901    0.5660575846547337   1
ion Ti  0.1358255589498590    0.4953500708208373    0.5586555822611495   1
ion O   0.2788000099999977    0.2500000000000000    0.2046300000000016   0
ion O   0.7788000099999977    0.0000000000000000    0.2046300000000016   0
ion O   0.2788000099999977    0.7499999799999983    0.2046300000000016   0
ion O   0.7788000099999977    0.5000000000000000    0.2046300000000016   0
ion O   0.5621900100000019    0.2500000000000000    0.2408599899999970   0
ion O   0.0621900000000011    0.0000000000000000    0.2408599899999970   0
ion O   0.5621900100000019    0.7499999799999983    0.2408599899999970   0
ion O   0.0621900000000011    0.5000000000000000    0.2408599899999970   0
ion O   0.4198499800000022    0.0000000000000000    0.2646700199999970   0
ion O   0.9198500199999984    0.2500000000000000    0.2646700199999970   0
ion O   0.4198499800000022    0.5000000000000000    0.2646700199999970   0
ion O   0.9198500199999984    0.7499999799999983    0.2646700199999970   0
ion O   0.2032400100000018    0.2500000000000000    0.3009000099999994   0
ion O   0.7032399799999993    0.0000000000000000    0.3009000099999994   0
ion O   0.2032400100000018    0.7499999799999983    0.3009000099999994   0
ion O   0.7032399799999993    0.5000000000000000    0.3009000099999994   0
ion O   0.4107691920718420    0.2499577823680449    0.3510316231146678   1
ion O   0.9092340338929450    0.9992973301486429    0.3498157633303631   1
ion O   0.4096323300340851    0.7501561728650211    0.3505029880402040   1
ion O   0.9093569985324402    0.5009356015320643    0.3498665548139976   1
ion O   0.6936608285060362    0.2498999854109803    0.3870988697147376   1
ion O   0.1951878139495669    0.0002413486267894    0.3860086677559240   1
ion O   0.6919752227255255    0.7499984098221401    0.3857579985672704   1
ion O   0.1952002810697743    0.4995541818920289    0.3861505058611932   1
ion O   0.5518098538288366    0.9998085213523423    0.4112053039153207   1
ion O   0.0514023342293393    0.2500819869986238    0.4075772298298507   1
ion O   0.5516619988562887    0.5002547129442477    0.4109045427529108   1
ion O   0.0523525229225614    0.7498833896815668    0.4106188043188846   1
ion O   0.3368248395007818    0.2494528647938660    0.4488619659070235   1
ion O   0.8364422713177980    0.9957149631946025    0.4462067222248139   1
ion O   0.3334092776006807    0.7498215046158609    0.4474421592029632   1
ion O   0.8361549392225850    0.5033651530437976    0.4462552019209353   1
ion O   0.5485511238311690    0.2518465024891549    0.4968828235855062   1
ion O   0.0468885757415803    0.0132904355609274    0.4930261126679650   1
ion O   0.5430878627664490    0.7494430424155984    0.4954534102757931   1
ion O   0.0462371463033248    0.4878056213902583    0.4935057681117441   1
ion O   0.8183592826651237    0.2501541200199734    0.5290141499065489   1
ion O   0.3266638546995483    0.0012457440159140    0.5345661333623785   1
ion O   0.8260147171128231    0.7492169328147704    0.5316118761779520   1
ion O   0.3258018370704964    0.4977366428305386    0.5344294516846677   1
ion O   0.6814017533095390    0.0024380734174094    0.5561233784727766   1
ion O   0.1893371286837199    0.2496468100261056    0.5679047834823113   1
ion O   0.6818076927885069    0.4979862526432153    0.5598266284099194   1
ion O   0.1781685624232962    0.7495384208717945    0.5549720421060380   1
ion O   0.4890733376810686    0.2477194859768551    0.5907830948984224   1
ion O   0.9722212266756129    0.0059912998236009    0.5905855747479367   1
ion O   0.4676301979190726    0.7492478407660783    0.5923766340675463   1
ion O   0.9706567098389577    0.4879721354373692    0.5905886676445874   1
ion O   0.2114606122515075    0.9523655194736981    0.6473145268627958   1
ion O   0.1936354719545954    0.5585822421878910    0.6490576488055638   1
ion O   0.7054486367747561    0.7639337864513157    0.6417220576931508   1
ion O   0.7364677693133653    0.2418309481699252    0.6336121551375031   1
ion O   0.6739646456521396    0.4929048501381084    0.7006580143379204   1
ion H   0.1651621655009557    0.0234929536571055    0.6740688753136844   1
ion H   0.3014402781113223    0.9876782455961917    0.6494657168798240   1
ion H   0.1128734643803967    0.5408860828560909    0.6686370109822013   1
ion H   0.2043982085341336    0.6874205334423165    0.6472286037984527   1
ion H   0.7105824653857695    0.8844191645336167    0.6548581662809778   1
ion H   0.7114868372616994    0.3471180509640904    0.6580458896853905   1
ion H   0.8269108860735180    0.2603785867918334    0.6233084602733163   1
ion H   0.6867171107835589    0.6094099321730009    0.6789893057373809   1
ion H   0.7373757304396562    0.4942905982316705    0.7299269549874491   1
