# Supplementary material for: Surface-Controlled TiO2 Nanocrystals with Catalytically Active Single-Site Co Incorporation for the Oxygen Evolution Reaction
Source: J Am Chem Soc. 2025 May 27;147(22):19391–9. doi: 10.1021/jacs.5c05795 (PMC12147152; doi:10.1021/jacs.5c05795)
Supplement: Supplementary file 2 [file ja5c05795_si_002.zip › Geometry&Energy/101/state1/geo_101_state1_dn0.9.in]

# 0.9   -2351.5933221669884006   -0.210626312   620.900000

lattice  \
       19.6714827978                 0.0                 0.0  \
                 0.0       14.3781704661                 0.0  \
                 0.0                 0.0        46.174703567

coords-type Lattice
ion Co  0.6464420498654675    0.2488497654374321    0.5605826818383788   1
ion Ti  0.5993300100000027    0.0000000000000000    0.2346500000000020   0
ion Ti  0.0993300000000019    0.2500000000000000    0.2346500000000020   0
ion Ti  0.5993300100000027    0.5000000000000000    0.2346500000000020   0
ion Ti  0.0993300000000019    0.7499999799999983    0.2346500000000020   0
ion Ti  0.3827100099999967    0.2500000000000000    0.2708800099999991   0
ion Ti  0.8827099800000013    0.0000000000000000    0.2708800099999991   0
ion Ti  0.3827100099999967    0.7499999799999983    0.2708800099999991   0
ion Ti  0.8827099800000013    0.5000000000000000    0.2708800099999991   0
ion Ti  0.7306014596913407    0.9991091948684009    0.3821233259700550   1
ion Ti  0.2356282591287995    0.2501655907742496    0.3818198641762073   1
ion Ti  0.7307371198860340    0.5010536614551560    0.3821421922396519   1
ion Ti  0.2345696006729062    0.7499879575691086    0.3818105141256667   1
ion Ti  0.5154708424835055    0.2502087600893894    0.4188631222746469   1
ion Ti  0.0136016484485370    0.0004984323776510    0.4142532178966675   1
ion Ti  0.5129725214592253    0.7501522204767647    0.4184947068942336   1
ion Ti  0.0133076853658511    0.4997398068603894    0.4145126576243295   1
ion Ti  0.8596414553011336    0.9979480794766959    0.5276935716546887   1
ion Ti  0.3688819129288425    0.2500378991545043    0.5289973458040163   1
ion Ti  0.8605959084208752    0.5015560484750222    0.5281016970295743   1
ion Ti  0.3638199556504916    0.7499132831784732    0.5288130804641817   1
ion Ti  0.1342649347262894    0.0018401338605360    0.5584165202316932   1
ion Ti  0.6355681720995332    0.7477689617639353    0.5663848380649107   1
ion Ti  0.1351607749549094    0.4965301774704819    0.5589903382883420   1
ion O   0.2788000099999977    0.2500000000000000    0.2046300000000016   0
ion O   0.7788000099999977    0.0000000000000000    0.2046300000000016   0
ion O   0.2788000099999977    0.7499999799999983    0.2046300000000016   0
ion O   0.7788000099999977    0.5000000000000000    0.2046300000000016   0
ion O   0.5621900100000019    0.2500000000000000    0.2408599899999970   0
ion O   0.0621900000000011    0.0000000000000000    0.2408599899999970   0
ion O   0.5621900100000019    0.7499999799999983    0.2408599899999970   0
ion O   0.0621900000000011    0.5000000000000000    0.2408599899999970   0
ion O   0.4198499800000022    0.0000000000000000    0.2646700199999970   0
ion O   0.9198500199999984    0.2500000000000000    0.2646700199999970   0
ion O   0.4198499800000022    0.5000000000000000    0.2646700199999970   0
ion O   0.9198500199999984    0.7499999799999983    0.2646700199999970   0
ion O   0.2032400100000018    0.2500000000000000    0.3009000099999994   0
ion O   0.7032399799999993    0.0000000000000000    0.3009000099999994   0
ion O   0.2032400100000018    0.7499999799999983    0.3009000099999994   0
ion O   0.7032399799999993    0.5000000000000000    0.3009000099999994   0
ion O   0.4107751760949467    0.2500843141681849    0.3512478347901629   1
ion O   0.9093132428581657    0.9994981557891055    0.3499242464911342   1
ion O   0.4096529466162456    0.7503463858314779    0.3506903277266493   1
ion O   0.9094288230552896    0.5010000289041338    0.3499966680796118   1
ion O   0.6935780639384945    0.2500429033571654    0.3870564764012483   1
ion O   0.1952617876827666    0.0004708760198076    0.3859955990906640   1
ion O   0.6923819772748045    0.7501638909061787    0.3858835778558294   1
ion O   0.1952927667805485    0.4997476467253112    0.3861624425289933   1
ion O   0.5518797852809638    -0.0000404480945674    0.4110729663324952   1
ion O   0.0516509660148937    0.2503248585910228    0.4076675105113275   1
ion O   0.5517228586393368    0.5004993869309813    0.4107128620038724   1
ion O   0.0523841645806390    0.7501103619099797    0.4106463767318745   1
ion O   0.3364742559016085    0.2496903035133088    0.4488831637229443   1
ion O   0.8364887180506190    0.9964729392969166    0.4461915624754848   1
ion O   0.3333508933863546    0.7501336265371802    0.4475322821214939   1
ion O   0.8361189340812065    0.5029504190728659    0.4462935455129898   1
ion O   0.5470349031120886    0.2526748321510634    0.4967521090746966   1
ion O   0.0467097404078355    0.0133633019391772    0.4930793333432688   1
ion O   0.5429943568050702    0.7496525502810903    0.4954593482135307   1
ion O   0.0460767088710091    0.4887959777725970    0.4935943635787648   1
ion O   0.8166328653945449    0.2504759895684329    0.5291967914989867   1
ion O   0.3282151650852001    0.0026353514955849    0.5351209416168460   1
ion O   0.8257143109298815    0.7495673264441696    0.5314926598766150   1
ion O   0.3272581039446381    0.4973550792970252    0.5349394046636462   1
ion O   0.6810491139045801    0.0028240196350935    0.5553105077534622   1
ion O   0.1889453613152168    0.2502165999373638    0.5668268017958707   1
ion O   0.6816440512513767    0.4981485033996870    0.5595340771231416   1
ion O   0.1784981216305415    0.7500494703974936    0.5541223162142263   1
ion O   0.4919792629958637    0.2479695861217551    0.5906015924060448   1
ion O   0.9719185299313824    0.0062178216486558    0.5905072223360240   1
ion O   0.4672934938089269    0.7495189095803635    0.5924131951336219   1
ion O   0.9703127765983041    0.4886461692078123    0.5904691892249907   1
ion O   0.2124068252527041    0.9515880083531549    0.6464116970304729   1
ion O   0.1939950335741564    0.5595157505231587    0.6482087052239277   1
ion O   0.7058404962252979    0.7650662194976069    0.6411966434355533   1
ion O   0.7340182400563005    0.2402036632722966    0.6333991021395350   1
ion O   0.6756809444542344    0.4917645950233408    0.6998689114534627   1
ion H   0.1685941194613299    0.0219767319562010    0.6740956139602716   1
ion H   0.3032122549548808    0.9831890912333084    0.6482129688891481   1
ion H   0.1160613809157960    0.5391509493444874    0.6695501086628478   1
ion H   0.2044263790779546    0.6885584987061344    0.6473851396345327   1
ion H   0.7132474245573736    0.8848853736154575    0.6547484508810604   1
ion H   0.7101958410444081    0.3464968065628718    0.6579786094901391   1
ion H   0.8250171873764763    0.2555723504606463    0.6235677456020854   1
ion H   0.6884597557556303    0.6084709409571163    0.6786260168443315   1
ion H   0.7391439590961043    0.4919485781089897    0.7291590712382232   1
