# Supplementary material for: Surface-Controlled TiO2 Nanocrystals with Catalytically Active Single-Site Co Incorporation for the Oxygen Evolution Reaction
Source: J Am Chem Soc. 2025 May 27;147(22):19391–9. doi: 10.1021/jacs.5c05795 (PMC12147152; doi:10.1021/jacs.5c05795)
Supplement: Supplementary file 2 [file ja5c05795_si_002.zip › Geometry&Energy/101/state6/geo_101_state6_dn1.5.in]

# 1.5   -2349.0931802785253240   -0.188404757   617.500000

lattice  \
       19.6714827978                 0.0                 0.0  \
                 0.0       14.3781704661                 0.0  \
                 0.0                 0.0        46.174703567

coords-type Lattice
ion Co  0.6537751098652763    0.2520593750242239    0.5579791755033742   1
ion Ti  0.5993300100000027    0.0000000000000000    0.2346500000000020   0
ion Ti  0.0993300000000019    0.2500000000000000    0.2346500000000020   0
ion Ti  0.5993300100000027    0.5000000000000000    0.2346500000000020   0
ion Ti  0.0993300000000019    0.7499999799999983    0.2346500000000020   0
ion Ti  0.3827100099999967    0.2500000000000000    0.2708800099999991   0
ion Ti  0.8827099800000013    0.0000000000000000    0.2708800099999991   0
ion Ti  0.3827100099999967    0.7499999799999983    0.2708800099999991   0
ion Ti  0.8827099800000013    0.5000000000000000    0.2708800099999991   0
ion Ti  0.7326276860639116    0.9994768383919889    0.3824433746872895   1
ion Ti  0.2347603280798982    0.2504290730096982    0.3822268476475948   1
ion Ti  0.7330792785440325    0.5015535030464529    0.3826765964258906   1
ion Ti  0.2370145505351211    0.7501222930127058    0.3821080107334998   1
ion Ti  0.5162865673792081    0.2506501673887079    0.4164792012992697   1
ion Ti  0.0146396789480257    0.0002628507709048    0.4144494067478478   1
ion Ti  0.5155535052660972    0.7506349008065111    0.4192808759739985   1
ion Ti  0.0141552750260398    0.5004438843974192    0.4148819474108975   1
ion Ti  0.8656976452018648    0.9965231169857164    0.5287050075806191   1
ion Ti  0.3752633409744464    0.2494128971811879    0.5277224531198924   1
ion Ti  0.8667062512450058    0.5047653171040812    0.5298317328920705   1
ion Ti  0.3731897736736540    0.7493497575217566    0.5292045081988210   1
ion Ti  0.1410702205438980    0.0005975604262389    0.5578670096262532   1
ion Ti  0.6440316416392974    0.7513301534558948    0.5704018720260151   1
ion Ti  0.1426988667068302    0.4971825064416077    0.5580619491836059   1
ion O   0.2788000099999977    0.2500000000000000    0.2046300000000016   0
ion O   0.7788000099999977    0.0000000000000000    0.2046300000000016   0
ion O   0.2788000099999977    0.7499999799999983    0.2046300000000016   0
ion O   0.7788000099999977    0.5000000000000000    0.2046300000000016   0
ion O   0.5621900100000019    0.2500000000000000    0.2408599899999970   0
ion O   0.0621900000000011    0.0000000000000000    0.2408599899999970   0
ion O   0.5621900100000019    0.7499999799999983    0.2408599899999970   0
ion O   0.0621900000000011    0.5000000000000000    0.2408599899999970   0
ion O   0.4198499800000022    0.0000000000000000    0.2646700199999970   0
ion O   0.9198500199999984    0.2500000000000000    0.2646700199999970   0
ion O   0.4198499800000022    0.5000000000000000    0.2646700199999970   0
ion O   0.9198500199999984    0.7499999799999983    0.2646700199999970   0
ion O   0.2032400100000018    0.2500000000000000    0.3009000099999994   0
ion O   0.7032399799999993    0.0000000000000000    0.3009000099999994   0
ion O   0.2032400100000018    0.7499999799999983    0.3009000099999994   0
ion O   0.7032399799999993    0.5000000000000000    0.3009000099999994   0
ion O   0.4088958212289131    0.2506543092107552    0.3504257034558781   1
ion O   0.9100961267537915    0.9974508591361448    0.3499734377427443   1
ion O   0.4100454872452467    0.7504653588605606    0.3506234799327111   1
ion O   0.9100438606120299    0.5033727262700609    0.3500932375187871   1
ion O   0.6951655223681665    0.2504432373398419    0.3861797496550248   1
ion O   0.1953823110714332    0.9995537707917816    0.3858372530292776   1
ion O   0.6966525660060173    0.7505640209096283    0.3870920010837614   1
ion O   0.1956144888860697    0.5009805234909139    0.3861424033292153   1
ion O   0.5525237484786684    0.9993860869103293    0.4090495318499290   1
ion O   0.0510126088230266    0.2504680922223163    0.4067740063208394   1
ion O   0.5524257253237452    0.5018455049441976    0.4091272648569529   1
ion O   0.0529230226331948    0.7503582033112668    0.4115327389173953   1
ion O   0.3330670390156714    0.2487511357768322    0.4484104139286975   1
ion O   0.8380654860154493    0.0022373101909174    0.4470471813543821   1
ion O   0.3366695927142727    0.7506760819048616    0.4479605939359981   1
ion O   0.8376611903541333    0.4986291496046130    0.4472977947754831   1
ion O   0.5449651101997308    0.2512576392210328    0.4921427049563684   1
ion O   0.0512784047197514    0.0159971008992791    0.4930855885143692   1
ion O   0.5489370623197829    0.7514257067981477    0.4958405122891116   1
ion O   0.0509924446109372    0.4860506753305107    0.4933276699729464   1
ion O   0.8232157914152677    0.2513151634386998    0.5332283363320625   1
ion O   0.3355648633712005    0.0019715056210933    0.5358457528562300   1
ion O   0.8323436374212787    0.7506208101672669    0.5311923272167308   1
ion O   0.3351426447861738    0.4972335503884995    0.5347291806313537   1
ion O   0.6902695631625664    0.0035571743278165    0.5580170322704424   1
ion O   0.1941458293176993    0.2496574368921496    0.5660138625672051   1
ion O   0.6912868680739834    0.4990625446535112    0.5618811429176780   1
ion O   0.1859416998326558    0.7498122647449360    0.5527917957781453   1
ion O   0.5031553718809951    0.2504292846728762    0.5892875694611771   1
ion O   0.9792318483174559    0.9957850549479654    0.5910228823320035   1
ion O   0.4754255365985608    0.7475643083929692    0.5940707355524768   1
ion O   0.9797488051271163    0.4998404394396949    0.5907886535833918   1
ion O   0.2194878223451424    0.9477696075721718    0.6459526303053246   1
ion O   0.2084276009237150    0.5576453600563541    0.6469894377578366   1
ion O   0.7188238225997632    0.7700580701399330    0.6421514684754420   1
ion O   0.7427654992641211    0.2128227473378996    0.6833579602608055   1
ion O   0.6927854974095325    0.2928011600527722    0.7223436964000063   1
ion H   0.1735114065267324    0.0129467152690837    0.6742303400065297   1
ion H   0.3095095562360562    0.9828448774823174    0.6483658625147607   1
ion H   0.1343381886522382    0.5318133645654859    0.6701196751933632   1
ion H   0.2151045072746620    0.6871928179959386    0.6465150890155199   1
ion H   0.7951259176782046    0.8447702591655964    0.6408558533849039   1
