# Supplementary material for: Surface-Controlled TiO2 Nanocrystals with Catalytically Active Single-Site Co Incorporation for the Oxygen Evolution Reaction
Source: J Am Chem Soc. 2025 May 27;147(22):19391–9. doi: 10.1021/jacs.5c05795 (PMC12147152; doi:10.1021/jacs.5c05795)
Supplement: Supplementary file 2 [file ja5c05795_si_002.zip › Geometry&Energy/101/state6/geo_101_state6_dn0.5.in]

# 0.5   -2348.8850950751257187   -0.219360105   616.500000

lattice  \
       19.6714827978                 0.0                 0.0  \
                 0.0       14.3781704661                 0.0  \
                 0.0                 0.0        46.174703567

coords-type Lattice
ion Co  0.6526779052016850    0.2501839411457365    0.5561666490797317   1
ion Ti  0.5993300100000027    0.0000000000000000    0.2346500000000020   0
ion Ti  0.0993300000000019    0.2500000000000000    0.2346500000000020   0
ion Ti  0.5993300100000027    0.5000000000000000    0.2346500000000020   0
ion Ti  0.0993300000000019    0.7499999799999983    0.2346500000000020   0
ion Ti  0.3827100099999967    0.2500000000000000    0.2708800099999991   0
ion Ti  0.8827099800000013    0.0000000000000000    0.2708800099999991   0
ion Ti  0.3827100099999967    0.7499999799999983    0.2708800099999991   0
ion Ti  0.8827099800000013    0.5000000000000000    0.2708800099999991   0
ion Ti  0.7331993017964296    0.9986353505766601    0.3818138627903216   1
ion Ti  0.2310482819262709    0.2505631182611727    0.3807477114099216   1
ion Ti  0.7335554943678128    0.5027975140944964    0.3819784866002406   1
ion Ti  0.2371796662950075    0.7502679759925397    0.3814563052672485   1
ion Ti  0.5174435146482833    0.2509702155547181    0.4146744398428778   1
ion Ti  0.0144294267035870    0.9993650046240407    0.4147232399711129   1
ion Ti  0.5154179951625104    0.7509708082803258    0.4194910267482500   1
ion Ti  0.0140017495927204    0.5014747404675938    0.4151129249900058   1
ion Ti  0.8676141731810818    0.9941958110769226    0.5283132548408337   1
ion Ti  0.3703095222275098    0.2501603977870518    0.5242387526917063   1
ion Ti  0.8677667951803801    0.5067031276074947    0.5291917045430651   1
ion Ti  0.3724881600236328    0.7497344177483828    0.5288709213025000   1
ion Ti  0.1413630376413573    0.0003921091257820    0.5587273627004339   1
ion Ti  0.6407006237578647    0.7492665525546494    0.5711693160108601   1
ion Ti  0.1421445489704230    0.4983957374720091    0.5590215901334806   1
ion O   0.2788000099999977    0.2500000000000000    0.2046300000000016   0
ion O   0.7788000099999977    0.0000000000000000    0.2046300000000016   0
ion O   0.2788000099999977    0.7499999799999983    0.2046300000000016   0
ion O   0.7788000099999977    0.5000000000000000    0.2046300000000016   0
ion O   0.5621900100000019    0.2500000000000000    0.2408599899999970   0
ion O   0.0621900000000011    0.0000000000000000    0.2408599899999970   0
ion O   0.5621900100000019    0.7499999799999983    0.2408599899999970   0
ion O   0.0621900000000011    0.5000000000000000    0.2408599899999970   0
ion O   0.4198499800000022    0.0000000000000000    0.2646700199999970   0
ion O   0.9198500199999984    0.2500000000000000    0.2646700199999970   0
ion O   0.4198499800000022    0.5000000000000000    0.2646700199999970   0
ion O   0.9198500199999984    0.7499999799999983    0.2646700199999970   0
ion O   0.2032400100000018    0.2500000000000000    0.3009000099999994   0
ion O   0.7032399799999993    0.0000000000000000    0.3009000099999994   0
ion O   0.2032400100000018    0.7499999799999983    0.3009000099999994   0
ion O   0.7032399799999993    0.5000000000000000    0.3009000099999994   0
ion O   0.4085829860119722    0.2510332530955403    0.3509847619359033   1
ion O   0.9103235423431288    0.9975007175950757    0.3503971321785240   1
ion O   0.4104687273538682    0.7509514598083538    0.3511660144241485   1
ion O   0.9103301294528494    0.5036062925516805    0.3504741246808090   1
ion O   0.6945959617524048    0.2506927968442029    0.3859137660651445   1
ion O   0.1952630818312441    0.9996457383259352    0.3858859461372873   1
ion O   0.6969387696979006    0.7508208235888445    0.3871735136409581   1
ion O   0.1954767607578234    0.5010389760470920    0.3861554273307682   1
ion O   0.5530420553209173    -0.0000648517841901    0.4098002972556868   1
ion O   0.0511034572151048    0.2506099229610408    0.4073638378811831   1
ion O   0.5529468362388551    0.5021972013144146    0.4098168030082259   1
ion O   0.0531720542839250    0.7505304387836821    0.4119597237603819   1
ion O   0.3314488237467491    0.2485530198586241    0.4484272091109197   1
ion O   0.8378431099261296    0.0025148375561999    0.4472266816285804   1
ion O   0.3369892142590235    0.7502490102385470    0.4482480779520840   1
ion O   0.8373430229307688    0.4981991440153490    0.4473753481749626   1
ion O   0.5433874616227559    0.2534199419910372    0.4922957295240259   1
ion O   0.0504960685707789    0.0147335309888672    0.4936064315968715   1
ion O   0.5491606228590598    0.7532587302606395    0.4964586624663723   1
ion O   0.0499752375768664    0.4889800228293362    0.4937805834142219   1
ion O   0.8200611107559178    0.2510726074578440    0.5319846828506802   1
ion O   0.3369960259122246    0.0032729445269372    0.5366422428632565   1
ion O   0.8302043448289569    0.7507639784018257    0.5313614374731929   1
ion O   0.3359935994826666    0.4964780039807339    0.5353870234592909   1
ion O   0.6891241157757269    0.0064938883666224    0.5581618317613655   1
ion O   0.1924455719606846    0.2502213189130915    0.5643065855948646   1
ion O   0.6897448387894587    0.4961118977254843    0.5616917943950908   1
ion O   0.1858500764156589    0.7502328020064076    0.5518998407688225   1
ion O   0.5111620970924182    0.2486735776224445    0.5911373797898112   1
ion O   0.9783088332132578    0.9963968707552041    0.5909049121190586   1
ion O   0.4737682723050881    0.7454029924044888    0.5945376232096797   1
ion O   0.9776821614312819    0.4976930428422681    0.5905398554613205   1
ion O   0.2185875331594508    0.9496742586575168    0.6449281466921120   1
ion O   0.2063739002792679    0.5582129191459132    0.6455525719936477   1
ion O   0.7183684193383081    0.7726513886806174    0.6412860158740072   1
ion O   0.7421419678321749    0.2135012370664061    0.6834629094329617   1
ion O   0.6941310991701042    0.2931846131060309    0.7223309401923984   1
ion H   0.1717602825341319    0.0103928297296255    0.6739497357477087   1
ion H   0.3088271947659577    0.9828589062013579    0.6487055074156451   1
ion H   0.1368113422218195    0.5291656730893162    0.6708352369974622   1
ion H   0.2150213555759599    0.6874338258003426    0.6470586055469650   1
ion H   0.7992426120668730    0.8378447199110313    0.6413878848105473   1
