# Supplementary material for: Surface-Controlled TiO2 Nanocrystals with Catalytically Active Single-Site Co Incorporation for the Oxygen Evolution Reaction
Source: J Am Chem Soc. 2025 May 27;147(22):19391–9. doi: 10.1021/jacs.5c05795 (PMC12147152; doi:10.1021/jacs.5c05795)
Supplement: Supplementary file 2 [file ja5c05795_si_002.zip › Geometry&Energy/101/state6/geo_101_state6_dn1.0.in]

# 1.0   -2348.9901977579629602   -0.205418508   617.000000

lattice  \
       19.6714827978                 0.0                 0.0  \
                 0.0       14.3781704661                 0.0  \
                 0.0                 0.0        46.174703567

coords-type Lattice
ion Co  0.6532680058405137    0.2512739509390144    0.5574280994622519   1
ion Ti  0.5993300100000027    0.0000000000000000    0.2346500000000020   0
ion Ti  0.0993300000000019    0.2500000000000000    0.2346500000000020   0
ion Ti  0.5993300100000027    0.5000000000000000    0.2346500000000020   0
ion Ti  0.0993300000000019    0.7499999799999983    0.2346500000000020   0
ion Ti  0.3827100099999967    0.2500000000000000    0.2708800099999991   0
ion Ti  0.8827099800000013    0.0000000000000000    0.2708800099999991   0
ion Ti  0.3827100099999967    0.7499999799999983    0.2708800099999991   0
ion Ti  0.8827099800000013    0.5000000000000000    0.2708800099999991   0
ion Ti  0.7328434640477969    0.9989469490996884    0.3821714858298893   1
ion Ti  0.2324521363939592    0.2505083175395278    0.3813131041711094   1
ion Ti  0.7333698096912611    0.5021583508141454    0.3823926233401851   1
ion Ti  0.2370185392881060    0.7502611687257127    0.3817852275805153   1
ion Ti  0.5170091842338028    0.2507999493306608    0.4155484956766926   1
ion Ti  0.0144984868832174    0.9997120943133236    0.4146341696155118   1
ion Ti  0.5154148837458632    0.7506580229105670    0.4194359596711420   1
ion Ti  0.0141072052661625    0.5009358216819295    0.4151040640621452   1
ion Ti  0.8662107967362949    0.9950315257375473    0.5285309197907683   1
ion Ti  0.3730757566237862    0.2497141359661294    0.5252439060122422   1
ion Ti  0.8668301496625288    0.5062481719812812    0.5296063076449885   1
ion Ti  0.3728096712800452    0.7495715145262293    0.5290875612734317   1
ion Ti  0.1410728944948967    0.0008656942187101    0.5582509037190787   1
ion Ti  0.6423531566870292    0.7509864400648837    0.5707354304014465   1
ion Ti  0.1425404646097238    0.4973615416524886    0.5584620222522763   1
ion O   0.2788000099999977    0.2500000000000000    0.2046300000000016   0
ion O   0.7788000099999977    0.0000000000000000    0.2046300000000016   0
ion O   0.2788000099999977    0.7499999799999983    0.2046300000000016   0
ion O   0.7788000099999977    0.5000000000000000    0.2046300000000016   0
ion O   0.5621900100000019    0.2500000000000000    0.2408599899999970   0
ion O   0.0621900000000011    0.0000000000000000    0.2408599899999970   0
ion O   0.5621900100000019    0.7499999799999983    0.2408599899999970   0
ion O   0.0621900000000011    0.5000000000000000    0.2408599899999970   0
ion O   0.4198499800000022    0.0000000000000000    0.2646700199999970   0
ion O   0.9198500199999984    0.2500000000000000    0.2646700199999970   0
ion O   0.4198499800000022    0.5000000000000000    0.2646700199999970   0
ion O   0.9198500199999984    0.7499999799999983    0.2646700199999970   0
ion O   0.2032400100000018    0.2500000000000000    0.3009000099999994   0
ion O   0.7032399799999993    0.0000000000000000    0.3009000099999994   0
ion O   0.2032400100000018    0.7499999799999983    0.3009000099999994   0
ion O   0.7032399799999993    0.5000000000000000    0.3009000099999994   0
ion O   0.4085779266912567    0.2507912046877539    0.3507655132479618   1
ion O   0.9100687180025425    0.9974572487727140    0.3501539363992170   1
ion O   0.4101301315822963    0.7505227734457586    0.3508475338571681   1
ion O   0.9100652608447765    0.5036149872801052    0.3502836698730106   1
ion O   0.6946736606225778    0.2505302544090189    0.3861031334866564   1
ion O   0.1952234615352587    0.9996246310966517    0.3857796708208831   1
ion O   0.6971645114534953    0.7506317486033381    0.3873738999055057   1
ion O   0.1954845066913193    0.5010050941838383    0.3861392828811407   1
ion O   0.5526740149828143    -0.0004386167266141    0.4092542678843771   1
ion O   0.0508640756860928    0.2505439076278635    0.4068081408146222   1
ion O   0.5525960122100271    0.5019323218572898    0.4092272472368466   1
ion O   0.0527758719183007    0.7503834307308617    0.4116998489647605   1
ion O   0.3316007545187221    0.2487335453548551    0.4485378366855375   1
ion O   0.8380226441791335    0.0035835777722126    0.4471793711074681   1
ion O   0.3365234518032200    0.7506665794308709    0.4480508425018544   1
ion O   0.8375844537486588    0.4975129567858189    0.4474445980360582   1
ion O   0.5437790245543090    0.2523797889434872    0.4921145576550442   1
ion O   0.0513955208744201    0.0156712143593476    0.4932438240541513   1
ion O   0.5485625760497774    0.7516660742381653    0.4959485639178374   1
ion O   0.0510666738907127    0.4865770282103680    0.4934527251067095   1
ion O   0.8205639291986467    0.2513817863491538    0.5335181673616320   1
ion O   0.3369591984497075    0.0031105289496011    0.5363709955078602   1
ion O   0.8331408121555431    0.7507793754467021    0.5311870000484880   1
ion O   0.3362677431002205    0.4964924299886462    0.5352885182068415   1
ion O   0.6899588390729164    0.0027506188601510    0.5573630142799548   1
ion O   0.1938595194160611    0.2498603320780330    0.5652281108294976   1
ion O   0.6907188835642961    0.5000332053324940    0.5611064521560258   1
ion O   0.1860885663222257    0.7500853327371858    0.5522871563272785   1
ion O   0.5096910206176828    0.2496858634334519    0.5908908931422192   1
ion O   0.9788765080522563    -0.0025838744644756    0.5909911995824835   1
ion O   0.4745097595334771    0.7472412208213755    0.5942871998350038   1
ion O   0.9789978691448213    0.4983657044932551    0.5906716078524099   1
ion O   0.2189340552471088    0.9485935482384590    0.6455415126959551   1
ion O   0.2075503125879550    0.5576845358644557    0.6462795467532491   1
ion O   0.7184095948208142    0.7709840112663504    0.6418486382277755   1
ion O   0.7412445803742100    0.2136142704085638    0.6837485506959038   1
ion O   0.6944626780922981    0.2934429087503475    0.7228725230538410   1
ion H   0.1725031621201753    0.0113938448493620    0.6742291311432442   1
ion H   0.3089750727837240    0.9831123279650473    0.6485737638819531   1
ion H   0.1352448402177943    0.5311511252615829    0.6703538179994546   1
ion H   0.2154768102977946    0.6871013041127089    0.6466097263251874   1
ion H   0.7949522963569841    0.8452572158631576    0.6412610587248769   1
