# Supplementary material for: Surface-Controlled TiO2 Nanocrystals with Catalytically Active Single-Site Co Incorporation for the Oxygen Evolution Reaction
Source: J Am Chem Soc. 2025 May 27;147(22):19391–9. doi: 10.1021/jacs.5c05795 (PMC12147152; doi:10.1021/jacs.5c05795)
Supplement: Supplementary file 2 [file ja5c05795_si_002.zip › Geometry&Energy/101/state7/geo_101_state7_dn1.5.in]

# 1.5   -2317.1011470866392301   -0.187277339   605.500000

lattice  \
       19.6714827978                 0.0                 0.0  \
                 0.0       14.3781704661                 0.0  \
                 0.0                 0.0        46.174703567

coords-type Lattice
ion Co  0.6530058514215309    0.2514858552319307    0.5576387739220950   1
ion Ti  0.5993300100000027    0.0000000000000000    0.2346500000000020   0
ion Ti  0.0993300000000019    0.2500000000000000    0.2346500000000020   0
ion Ti  0.5993300100000027    0.5000000000000000    0.2346500000000020   0
ion Ti  0.0993300000000019    0.7499999799999983    0.2346500000000020   0
ion Ti  0.3827100099999967    0.2500000000000000    0.2708800099999991   0
ion Ti  0.8827099800000013    0.0000000000000000    0.2708800099999991   0
ion Ti  0.3827100099999967    0.7499999799999983    0.2708800099999991   0
ion Ti  0.8827099800000013    0.5000000000000000    0.2708800099999991   0
ion Ti  0.7324775791282195    0.9992737021953502    0.3824733914619880   1
ion Ti  0.2347585527073293    0.2502641875081614    0.3823492562517622   1
ion Ti  0.7329307383327029    0.5014612716669303    0.3826828550107365   1
ion Ti  0.2368301386551744    0.7499431829721216    0.3821533471686894   1
ion Ti  0.5160613405057439    0.2505011970878419    0.4164879718654178   1
ion Ti  0.0145120526014521    0.0000984745031648    0.4144468275844760   1
ion Ti  0.5154476388649524    0.7504139462530881    0.4192570679057175   1
ion Ti  0.0140355230607582    0.5002678451600598    0.4148843583693518   1
ion Ti  0.8653576836578232    0.9969812606067776    0.5286760024443800   1
ion Ti  0.3751433148161223    0.2490534983972311    0.5280249918854591   1
ion Ti  0.8661877542428764    0.5037907382682399    0.5297506239982246   1
ion Ti  0.3730986093261472    0.7489588722767307    0.5292479951187309   1
ion Ti  0.1407334153153104    0.0000354451274373    0.5579141826048198   1
ion Ti  0.6442379651539974    0.7509250427410313    0.5702600099138804   1
ion Ti  0.1422789676853255    0.4966721446753586    0.5581191710517880   1
ion O   0.2788000099999977    0.2500000000000000    0.2046300000000016   0
ion O   0.7788000099999977    0.0000000000000000    0.2046300000000016   0
ion O   0.2788000099999977    0.7499999799999983    0.2046300000000016   0
ion O   0.7788000099999977    0.5000000000000000    0.2046300000000016   0
ion O   0.5621900100000019    0.2500000000000000    0.2408599899999970   0
ion O   0.0621900000000011    0.0000000000000000    0.2408599899999970   0
ion O   0.5621900100000019    0.7499999799999983    0.2408599899999970   0
ion O   0.0621900000000011    0.5000000000000000    0.2408599899999970   0
ion O   0.4198499800000022    0.0000000000000000    0.2646700199999970   0
ion O   0.9198500199999984    0.2500000000000000    0.2646700199999970   0
ion O   0.4198499800000022    0.5000000000000000    0.2646700199999970   0
ion O   0.9198500199999984    0.7499999799999983    0.2646700199999970   0
ion O   0.2032400100000018    0.2500000000000000    0.3009000099999994   0
ion O   0.7032399799999993    0.0000000000000000    0.3009000099999994   0
ion O   0.2032400100000018    0.7499999799999983    0.3009000099999994   0
ion O   0.7032399799999993    0.5000000000000000    0.3009000099999994   0
ion O   0.4087696970157111    0.2505044237988502    0.3503996756647943   1
ion O   0.9100372352954106    0.9975522340234987    0.3499246429611053   1
ion O   0.4099655224667924    0.7503197455506588    0.3506297968860828   1
ion O   0.9100053431501064    0.5029902183972786    0.3500374420557053   1
ion O   0.6951904890641579    0.2502928787764983    0.3862718107791974   1
ion O   0.1952730555204531    0.9993455066856741    0.3858675047481647   1
ion O   0.6961858198835699    0.7504001377687158    0.3868865160949990   1
ion O   0.1955150188454584    0.5008698261890995    0.3861645373443046   1
ion O   0.5524179677357136    0.9991815529119261    0.4090866325587066   1
ion O   0.0508427966788592    0.2502853544348835    0.4068520451439467   1
ion O   0.5523181452735241    0.5017011546005491    0.4090874873737832   1
ion O   0.0528841837869986    0.7501670682206198    0.4114435299529797   1
ion O   0.3327766277658688    0.2485984586266352    0.4483873348228180   1
ion O   0.8379139853447800    0.0006115159886653    0.4469484788831118   1
ion O   0.3366174259303164    0.7505015336476465    0.4480110810879971   1
ion O   0.8375664120988413    0.4999278705855144    0.4471798561586499   1
ion O   0.5444793303151191    0.2513115358453630    0.4920290300081145   1
ion O   0.0511068864477745    0.0153943802980926    0.4931295591836758   1
ion O   0.5489486860801327    0.7508181899012100    0.4958938409227076   1
ion O   0.0508837156809775    0.4858147440515529    0.4933537849119181   1
ion O   0.8236292911222143    0.2509963398009719    0.5322384975831883   1
ion O   0.3349950897813331    0.0012552354302818    0.5357253569585537   1
ion O   0.8316642748088294    0.7504294207936093    0.5314882766849676   1
ion O   0.3347586647202260    0.4971994851464149    0.5347549105285188   1
ion O   0.6905245943762301    0.0042038603985724    0.5586109929735905   1
ion O   0.1939668120154504    0.2491360566075490    0.5662305490693053   1
ion O   0.6913554681737666    0.4979338964242356    0.5620602759493135   1
ion O   0.1857407239482289    0.7493130821756521    0.5531087183689877   1
ion O   0.5022617670879006    0.2495880866470295    0.5891958443579773   1
ion O   0.9789081361664667    0.9956840713478260    0.5911729990015608   1
ion O   0.4759241930435871    0.7482875316739687    0.5942393412784187   1
ion O   0.9793163006626615    0.4992196098182080    0.5909119123477522   1
ion O   0.2197289948332250    0.9466542052248758    0.6461651502391087   1
ion O   0.2082369836137201    0.5568395468927538    0.6472937173753658   1
ion O   0.7195415173210484    0.7679148785381866    0.6422313430821904   1
ion H   0.1755516069273154    0.0140732674483830    0.6744619797240700   1
ion H   0.3102537021310240    0.9798131217722599    0.6478648655191677   1
ion H   0.1341901304547315    0.5300161444475999    0.6703190144791218   1
ion H   0.2138840591442513    0.6864605032697028    0.6467416414466225   1
ion H   0.8031838547343465    0.8255483490650078    0.6393345032917329   1
