# Supplementary material for: Surface-Controlled TiO2 Nanocrystals with Catalytically Active Single-Site Co Incorporation for the Oxygen Evolution Reaction
Source: J Am Chem Soc. 2025 May 27;147(22):19391–9. doi: 10.1021/jacs.5c05795 (PMC12147152; doi:10.1021/jacs.5c05795)
Supplement: Supplementary file 2 [file ja5c05795_si_002.zip › Geometry&Energy/101/state7/geo_101_state7_dn0.5.in]

# 0.5   -2316.8917879476207418   -0.222102999   604.500000

lattice  \
       19.6714827978                 0.0                 0.0  \
                 0.0       14.3781704661                 0.0  \
                 0.0                 0.0        46.174703567

coords-type Lattice
ion Co  0.6524704814467375    0.2500019790994690    0.5560319585340976   1
ion Ti  0.5993300100000027    0.0000000000000000    0.2346500000000020   0
ion Ti  0.0993300000000019    0.2500000000000000    0.2346500000000020   0
ion Ti  0.5993300100000027    0.5000000000000000    0.2346500000000020   0
ion Ti  0.0993300000000019    0.7499999799999983    0.2346500000000020   0
ion Ti  0.3827100099999967    0.2500000000000000    0.2708800099999991   0
ion Ti  0.8827099800000013    0.0000000000000000    0.2708800099999991   0
ion Ti  0.3827100099999967    0.7499999799999983    0.2708800099999991   0
ion Ti  0.8827099800000013    0.5000000000000000    0.2708800099999991   0
ion Ti  0.7329478245928517    0.9983933601024492    0.3816934734924481   1
ion Ti  0.2310186733620034    0.2504500898298131    0.3807209870606408   1
ion Ti  0.7333496873656341    0.5025028649459281    0.3818355378943356   1
ion Ti  0.2369299174904805    0.7501693496171502    0.3814501442566085   1
ion Ti  0.5172823809880782    0.2507101787386860    0.4147365853138830   1
ion Ti  0.0143072001139971    0.9992546670296313    0.4147311230062912   1
ion Ti  0.5150577098093893    0.7506621543773238    0.4194498376015374   1
ion Ti  0.0139368119601795    0.5014012688195255    0.4151346265510878   1
ion Ti  0.8673736956177552    0.9940414114013654    0.5282442266760756   1
ion Ti  0.3698491872600075    0.2498210294504588    0.5242748569233913   1
ion Ti  0.8674516564370428    0.5063254464088629    0.5289936398336577   1
ion Ti  0.3722001543232303    0.7493902364975730    0.5287844450820984   1
ion Ti  0.1410477490984779    0.0000179918573970    0.5587800487944626   1
ion Ti  0.6404314209707732    0.7493009118288508    0.5710565079024319   1
ion Ti  0.1417320831409608    0.4981127893476736    0.5591308253169250   1
ion O   0.2788000099999977    0.2500000000000000    0.2046300000000016   0
ion O   0.7788000099999977    0.0000000000000000    0.2046300000000016   0
ion O   0.2788000099999977    0.7499999799999983    0.2046300000000016   0
ion O   0.7788000099999977    0.5000000000000000    0.2046300000000016   0
ion O   0.5621900100000019    0.2500000000000000    0.2408599899999970   0
ion O   0.0621900000000011    0.0000000000000000    0.2408599899999970   0
ion O   0.5621900100000019    0.7499999799999983    0.2408599899999970   0
ion O   0.0621900000000011    0.5000000000000000    0.2408599899999970   0
ion O   0.4198499800000022    0.0000000000000000    0.2646700199999970   0
ion O   0.9198500199999984    0.2500000000000000    0.2646700199999970   0
ion O   0.4198499800000022    0.5000000000000000    0.2646700199999970   0
ion O   0.9198500199999984    0.7499999799999983    0.2646700199999970   0
ion O   0.2032400100000018    0.2500000000000000    0.3009000099999994   0
ion O   0.7032399799999993    0.0000000000000000    0.3009000099999994   0
ion O   0.2032400100000018    0.7499999799999983    0.3009000099999994   0
ion O   0.7032399799999993    0.5000000000000000    0.3009000099999994   0
ion O   0.4085613670744958    0.2508051222682954    0.3510100486823823   1
ion O   0.9102781278761213    0.9975186316705706    0.3503767926350427   1
ion O   0.4103933208533961    0.7507446607862006    0.3511964965688246   1
ion O   0.9102963592853940    0.5033889175197591    0.3504527879652365   1
ion O   0.6944461550093819    0.2504265732684374    0.3859974675411521   1
ion O   0.1951837085533198    0.9995362623910600    0.3858682120942946   1
ion O   0.6965949476423443    0.7506038935871824    0.3871191887973926   1
ion O   0.1953677805780923    0.5009626618777285    0.3861173435538875   1
ion O   0.5528588654825676    0.9997558304534264    0.4098308929800376   1
ion O   0.0510075137448310    0.2504527320155727    0.4074317292336849   1
ion O   0.5527567937346035    0.5017614745389558    0.4097945312280908   1
ion O   0.0530701048401842    0.7504205314308124    0.4119206840157297   1
ion O   0.3312263727981359    0.2485899018836941    0.4484374254831148   1
ion O   0.8377890559313056    0.0022649348654750    0.4472040112498551   1
ion O   0.3367679296906216    0.7502468517820191    0.4482719506559128   1
ion O   0.8373040147613988    0.4979962548735054    0.4472937596846445   1
ion O   0.5428528632558909    0.2526649119688650    0.4923376088337690   1
ion O   0.0503179973833807    0.0143581681138593    0.4936471962973240   1
ion O   0.5489624571955137    0.7522697293409415    0.4964160977462944   1
ion O   0.0498929766165964    0.4887924123013639    0.4938184815938064   1
ion O   0.8199431930557923    0.2506000420274381    0.5319696843915649   1
ion O   0.3367793085642884    0.0029200396638661    0.5366702684007305   1
ion O   0.8300706825627180    0.7505032146239614    0.5314785683558648   1
ion O   0.3360578855600677    0.4964277132650088    0.5355788792263569   1
ion O   0.6890224314608460    0.0061750303024088    0.5582033281831094   1
ion O   0.1923846401765663    0.2499974211374400    0.5642907674019445   1
ion O   0.6894742454358712    0.4955893706201876    0.5611594259458019   1
ion O   0.1856629812044344    0.7498605206391917    0.5520297866816926   1
ion O   0.5111837458464976    0.2485307143975442    0.5912232080234687   1
ion O   0.9780629819745031    0.9963149397488267    0.5909836033380069   1
ion O   0.4738396455221103    0.7465888553340703    0.5946253301417099   1
ion O   0.9771744551777944    0.4972576280201415    0.5905760195729240   1
ion O   0.2185889025499682    0.9488058080708635    0.6449286871852159   1
ion O   0.2060211895391667    0.5576183883632019    0.6455835008456406   1
ion O   0.7194623039308889    0.7688424697599936    0.6410296031145597   1
ion H   0.1729341994685267    0.0106873340096290    0.6740499372681527   1
ion H   0.3092542016706489    0.9800955540299302    0.6483716657939063   1
ion H   0.1374053599603797    0.5267576373769582    0.6711031244559841   1
ion H   0.2137850892821291    0.6868602300486177    0.6473292151484281   1
ion H   0.8055721638251750    0.8200677189635216    0.6402539118624756   1
