# Supplementary material for: Surface-Controlled TiO2 Nanocrystals with Catalytically Active Single-Site Co Incorporation for the Oxygen Evolution Reaction
Source: J Am Chem Soc. 2025 May 27;147(22):19391–9. doi: 10.1021/jacs.5c05795 (PMC12147152; doi:10.1021/jacs.5c05795)
Supplement: Supplementary file 2 [file ja5c05795_si_002.zip › Geometry&Energy/101/state7/geo_101_state7_dn1.0.in]

# 1.0   -2316.9974933781968502   -0.207235235   605.000000

lattice  \
       19.6714827978                 0.0                 0.0  \
                 0.0       14.3781704661                 0.0  \
                 0.0                 0.0        46.174703567

coords-type Lattice
ion Co  0.6529057317552774    0.2509763931429810    0.5572069834530067   1
ion Ti  0.5993300100000027    0.0000000000000000    0.2346500000000020   0
ion Ti  0.0993300000000019    0.2500000000000000    0.2346500000000020   0
ion Ti  0.5993300100000027    0.5000000000000000    0.2346500000000020   0
ion Ti  0.0993300000000019    0.7499999799999983    0.2346500000000020   0
ion Ti  0.3827100099999967    0.2500000000000000    0.2708800099999991   0
ion Ti  0.8827099800000013    0.0000000000000000    0.2708800099999991   0
ion Ti  0.3827100099999967    0.7499999799999983    0.2708800099999991   0
ion Ti  0.8827099800000013    0.5000000000000000    0.2708800099999991   0
ion Ti  0.7326917493688450    -0.0011109459615341    0.3821435434447308   1
ion Ti  0.2322863804513313    0.2502811224858864    0.3812592222720455   1
ion Ti  0.7331220152483099    0.5021852194617786    0.3823337377463258   1
ion Ti  0.2369373903377742    0.7499789425011449    0.3817639172017320   1
ion Ti  0.5167944018218823    0.2507482046457972    0.4155696314488269   1
ion Ti  0.0143754151339181    -0.0004153868318921    0.4146534889139900   1
ion Ti  0.5151292551590708    0.7507065888248006    0.4194586746040007   1
ion Ti  0.0139386513933676    0.5009667993879501    0.4150784895062165   1
ion Ti  0.8658825341834230    0.9946580779306633    0.5284383601060521   1
ion Ti  0.3726543653964373    0.2491229115503533    0.5252758918151095   1
ion Ti  0.8664578600518007    0.5058306728162416    0.5294061592563339   1
ion Ti  0.3725046989501092    0.7489362703037550    0.5290799938619292   1
ion Ti  0.1407651025603832    0.0002697898012131    0.5583889466392670   1
ion Ti  0.6420747852852304    0.7507267293632376    0.5707659466051264   1
ion Ti  0.1420626601343931    0.4969019923907266    0.5586024743497122   1
ion O   0.2788000099999977    0.2500000000000000    0.2046300000000016   0
ion O   0.7788000099999977    0.0000000000000000    0.2046300000000016   0
ion O   0.2788000099999977    0.7499999799999983    0.2046300000000016   0
ion O   0.7788000099999977    0.5000000000000000    0.2046300000000016   0
ion O   0.5621900100000019    0.2500000000000000    0.2408599899999970   0
ion O   0.0621900000000011    0.0000000000000000    0.2408599899999970   0
ion O   0.5621900100000019    0.7499999799999983    0.2408599899999970   0
ion O   0.0621900000000011    0.5000000000000000    0.2408599899999970   0
ion O   0.4198499800000022    0.0000000000000000    0.2646700199999970   0
ion O   0.9198500199999984    0.2500000000000000    0.2646700199999970   0
ion O   0.4198499800000022    0.5000000000000000    0.2646700199999970   0
ion O   0.9198500199999984    0.7499999799999983    0.2646700199999970   0
ion O   0.2032400100000018    0.2500000000000000    0.3009000099999994   0
ion O   0.7032399799999993    0.0000000000000000    0.3009000099999994   0
ion O   0.2032400100000018    0.7499999799999983    0.3009000099999994   0
ion O   0.7032399799999993    0.5000000000000000    0.3009000099999994   0
ion O   0.4084320951308700    0.2508548423837555    0.3507876884788055   1
ion O   0.9099545189877177    0.9974981575949908    0.3501974955107811   1
ion O   0.4099569683208324    0.7504402438178811    0.3509000494270446   1
ion O   0.9099794168673837    0.5033540242331355    0.3502852172133525   1
ion O   0.6944740510095986    0.2504427371020557    0.3861477449290046   1
ion O   0.1950202656062290    -0.0005692137315972    0.3857243140749636   1
ion O   0.6968498206183668    0.7505819329635520    0.3872783522516022   1
ion O   0.1954043332008770    0.5008494541419165    0.3861232606533689   1
ion O   0.5524817661225667    -0.0005571556941382    0.4092254072503794   1
ion O   0.0507306152577993    0.2503980673276162    0.4069082638476123   1
ion O   0.5524382209457744    0.5019066139041498    0.4092676967502584   1
ion O   0.0526187742598294    0.7502701440493285    0.4116327025248820   1
ion O   0.3312627971904819    0.2482572594403941    0.4485877888600756   1
ion O   0.8378422247718302    0.0030001065042811    0.4471690917970473   1
ion O   0.3362454814142226    0.7505271196812251    0.4481461629365791   1
ion O   0.8374215689686819    0.4974950887471858    0.4473746671059533   1
ion O   0.5433293380763025    0.2517921453777588    0.4921007372927826   1
ion O   0.0512073773929255    0.0150844571667878    0.4933245044425132   1
ion O   0.5482856821437869    0.7513783195996853    0.4960146885933648   1
ion O   0.0508301330278470    0.4869928922231569    0.4935020346673248   1
ion O   0.8203718659623461    0.2509124309026792    0.5333496710129508   1
ion O   0.3366531550539338    0.0024776085645010    0.5364853119170384   1
ion O   0.8329055142130652    0.7504783006032395    0.5313384241492625   1
ion O   0.3360769619440052    0.4960909933406793    0.5353963399901996   1
ion O   0.6897451889797580    0.0026500399847399    0.5574032522712080   1
ion O   0.1935101748350948    0.2493959406367020    0.5651992533784923   1
ion O   0.6904120304524890    0.4994732345083939    0.5608221094095129   1
ion O   0.1858773069705057    0.7495426827826661    0.5524703117433595   1
ion O   0.5096192264603894    0.2490708299635024    0.5910093359265659   1
ion O   0.9784396036147676    -0.0030793590057767    0.5910571109776834   1
ion O   0.4745472839585219    0.7473209910970720    0.5944899605963572   1
ion O   0.9783532535254474    0.4970570687409114    0.5906868988800925   1
ion O   0.2189149965674970    0.9477633640420287    0.6455755936818890   1
ion O   0.2069692620604465    0.5570097681992164    0.6462841253702548   1
ion O   0.7192133590294447    0.7692076895167838    0.6417548695554464   1
ion H   0.1740073788884651    0.0119339650286700    0.6744039348700700   1
ion H   0.3094515636848063    0.9801163292024028    0.6481559083401299   1
ion H   0.1356797440728214    0.5285635740216140    0.6706881771273506   1
ion H   0.2139196572947427    0.6865190456182576    0.6469064744876624   1
ion H   0.8024735699710578    0.8282910342066354    0.6400973261735767   1
