# Supplementary material for: Surface-Controlled TiO2 Nanocrystals with Catalytically Active Single-Site Co Incorporation for the Oxygen Evolution Reaction
Source: J Am Chem Soc. 2025 May 27;147(22):19391–9. doi: 10.1021/jacs.5c05795 (PMC12147152; doi:10.1021/jacs.5c05795)
Supplement: Supplementary file 2 [file ja5c05795_si_002.zip › Geometry&Energy/101/TS/geo_101_TS_dn1.1.in]

# 1.1   -2350.2988383368451650   -0.210775240   619.100000

lattice  \
       19.6714827978                 0.0                 0.0  \
                 0.0       14.3781704661                 0.0  \
                 0.0                 0.0        46.174703567

coords-type Lattice
ion Co  0.6488672293455190    0.2519433177991031    0.5660791704135626   1
ion Ti  0.5993300100000027    0.0000000000000000    0.2346500000000020   0
ion Ti  0.0993300000000019    0.2500000000000000    0.2346500000000020   0
ion Ti  0.5993300100000027    0.5000000000000000    0.2346500000000020   0
ion Ti  0.0993300000000019    0.7499999799999983    0.2346500000000020   0
ion Ti  0.3827100099999967    0.2500000000000000    0.2708800099999991   0
ion Ti  0.8827099800000013    0.0000000000000000    0.2708800099999991   0
ion Ti  0.3827100099999967    0.7499999799999983    0.2708800099999991   0
ion Ti  0.8827099800000013    0.5000000000000000    0.2708800099999991   0
ion Ti  0.7312725785139966    0.9995646706562505    0.3825010293942309   1
ion Ti  0.2367896713211710    0.2510409192399085    0.3814788931533180   1
ion Ti  0.7313769281456463    0.4994661888119116    0.3822206098441501   1
ion Ti  0.2314640246389161    0.7506642750270888    0.3814259167732520   1
ion Ti  0.5157229344532770    0.2498044057802375    0.4201854850349934   1
ion Ti  0.0127315036566546    0.0023538944643663    0.4148280240401305   1
ion Ti  0.5132410836223145    0.7492858085210652    0.4162164752904299   1
ion Ti  0.0128226071123144    0.4988459767892149    0.4150481786146504   1
ion Ti  0.8615236613667300    0.9979437855301813    0.5294758369112054   1
ion Ti  0.3704217955254614    0.2515508553671038    0.5287638630412819   1
ion Ti  0.8592988796108073    0.5016294170742361    0.5290606938833307   1
ion Ti  0.3601656243424639    0.7512227631851894    0.5263564565593837   1
ion Ti  0.1367383406630045    0.0047983191461599    0.5584778188964078   1
ion Ti  0.6299173909821733    0.7527079503573770    0.5633742627142213   1
ion Ti  0.1353970045463468    0.4974795061967838    0.5592441490915232   1
ion O   0.2788000099999977    0.2500000000000000    0.2046300000000016   0
ion O   0.7788000099999977    0.0000000000000000    0.2046300000000016   0
ion O   0.2788000099999977    0.7499999799999983    0.2046300000000016   0
ion O   0.7788000099999977    0.5000000000000000    0.2046300000000016   0
ion O   0.5621900100000019    0.2500000000000000    0.2408599899999970   0
ion O   0.0621900000000011    0.0000000000000000    0.2408599899999970   0
ion O   0.5621900100000019    0.7499999799999983    0.2408599899999970   0
ion O   0.0621900000000011    0.5000000000000000    0.2408599899999970   0
ion O   0.4198499800000022    0.0000000000000000    0.2646700199999970   0
ion O   0.9198500199999984    0.2500000000000000    0.2646700199999970   0
ion O   0.4198499800000022    0.5000000000000000    0.2646700199999970   0
ion O   0.9198500199999984    0.7499999799999983    0.2646700199999970   0
ion O   0.2032400100000018    0.2500000000000000    0.3009000099999994   0
ion O   0.7032399799999993    0.0000000000000000    0.3009000099999994   0
ion O   0.2032400100000018    0.7499999799999983    0.3009000099999994   0
ion O   0.7032399799999993    0.5000000000000000    0.3009000099999994   0
ion O   0.4103318997557669    0.2486632206852010    0.3509346627873710   1
ion O   0.9093348699367071    0.9988357135077276    0.3503480064776157   1
ion O   0.4097212711831763    0.7500768123025832    0.3504373568273032   1
ion O   0.9094246686537533    0.5020303608147880    0.3502775298258023   1
ion O   0.6949019217805997    0.2495150111553556    0.3871308800055061   1
ion O   0.1946793704681387    0.0011027778331297    0.3864082260319327   1
ion O   0.6924844356354718    0.7497098626321416    0.3856184231031183   1
ion O   0.1937797024178071    0.5004666140227730    0.3856862537633028   1
ion O   0.5519465639113742    0.9990150004097744    0.4110652769636597   1
ion O   0.0506505974927353    0.2506693240118769    0.4077132184953854   1
ion O   0.5519046482093222    0.4997974775536630    0.4103095094316547   1
ion O   0.0527963529207979    0.7508680915121324    0.4117364476353974   1
ion O   0.3362406774550948    0.2553927487557822    0.4481221226371694   1
ion O   0.8359306554721724    0.9951489672787410    0.4471769088513676   1
ion O   0.3341223196288224    0.7491423138609852    0.4464444261776815   1
ion O   0.8356959255951953    0.5041132723859120    0.4469177682983815   1
ion O   0.5488300552471366    0.2494183510266446    0.4962507976446687   1
ion O   0.0449805269773995    0.0180387240888371    0.4939289551071309   1
ion O   0.5427807956015167    0.7456250973433327    0.4949440743525080   1
ion O   0.0458023761026273    0.4861249163821991    0.4938824721368677   1
ion O   0.8145081121111400    0.2495448755696548    0.5306073395957046   1
ion O   0.3248599648791326    0.0045002816430197    0.5297909792172696   1
ion O   0.8220899073774827    0.7507790320896532    0.5330703750101814   1
ion O   0.3274504182674645    0.5002377569015138    0.5339565128249533   1
ion O   0.6816808123735513    1.0001704513654106    0.5595075507289367   1
ion O   0.1896459411606415    0.2514534970491731    0.5677612111132727   1
ion O   0.6800383541635878    0.4997531373509665    0.5588195552392805   1
ion O   0.1787651959518321    0.7511396907527362    0.5533334817185417   1
ion O   0.4843259047405660    0.2492767404319736    0.5903593007636732   1
ion O   0.9752984358324409    0.9997656468428838    0.5912392041799677   1
ion O   0.4633825612625839    0.7696771685179455    0.5917864164842277   1
ion O   0.9708349007349784    0.4969186430882011    0.5903338183479939   1
ion O   0.2459814739157586    0.9396368939241656    0.6410432106116937   1
ion O   0.1974782087108911    0.5566478644560112    0.6474110733624994   1
ion O   0.6960720646506674    0.7338520959810243    0.6448853699199052   1
ion O   0.7112775727667109    0.2404144111872835    0.6297570374949600   1
ion O   0.6836862496029550    0.4383748276170953    0.6865192246301534   1
ion H   0.2560650407006859    0.0344668339564429    0.6675931753874281   1
ion H   0.3334542566566419    0.9081417146805832    0.6280545210045629   1
ion H   0.1243626982738231    0.5287302269589281    0.6708878731458668   1
ion H   0.2064796161068609    0.6856298491210983    0.6490470169398360   1
ion H   0.6487639371109025    0.8108516140849886    0.6695352060453480   1
ion H   0.6911691829282555    0.5997468164850276    0.6616045938624022   1
ion H   0.7704708710771578    0.4095841002062024    0.6988608553561888   1
