# Supplementary material for: Surface-Controlled TiO2 Nanocrystals with Catalytically Active Single-Site Co Incorporation for the Oxygen Evolution Reaction
Source: J Am Chem Soc. 2025 May 27;147(22):19391–9. doi: 10.1021/jacs.5c05795 (PMC12147152; doi:10.1021/jacs.5c05795)
Supplement: Supplementary file 2 [file ja5c05795_si_002.zip › Geometry&Energy/101/TS/geo_101_TS_dn1.5.in]

# 1.5   -2350.3812116466656335   -0.198693429   619.500000

lattice  \
       19.6714827978                 0.0                 0.0  \
                 0.0       14.3781704661                 0.0  \
                 0.0                 0.0        46.174703567

coords-type Lattice
ion Co  0.6531873817481464    0.2530805373821806    0.5662786996537330   1
ion Ti  0.5993300100000027    0.0000000000000000    0.2346500000000020   0
ion Ti  0.0993300000000019    0.2500000000000000    0.2346500000000020   0
ion Ti  0.5993300100000027    0.5000000000000000    0.2346500000000020   0
ion Ti  0.0993300000000019    0.7499999799999983    0.2346500000000020   0
ion Ti  0.3827100099999967    0.2500000000000000    0.2708800099999991   0
ion Ti  0.8827099800000013    0.0000000000000000    0.2708800099999991   0
ion Ti  0.3827100099999967    0.7499999799999983    0.2708800099999991   0
ion Ti  0.8827099800000013    0.5000000000000000    0.2708800099999991   0
ion Ti  0.7308646327064960    0.9998011916819995    0.3827650180297479   1
ion Ti  0.2387179535488020    0.2508156061016660    0.3822224393661761   1
ion Ti  0.7310528128525849    0.4986910572645079    0.3825576243177654   1
ion Ti  0.2320411747068760    0.7504536814936742    0.3816589519134728   1
ion Ti  0.5149894593955880    0.2494231311652208    0.4215240941562770   1
ion Ti  0.0131362982173190    0.0025298850106827    0.4145194848343891   1
ion Ti  0.5133652700557322    0.7489717320150104    0.4166816288323233   1
ion Ti  0.0132171068727574    0.4983275676154671    0.4147611837953749   1
ion Ti  0.8613666360376113    0.9963998418882726    0.5294541437676037   1
ion Ti  0.3736757445442916    0.2514514245094081    0.5321824973249547   1
ion Ti  0.8602406940805788    0.5020598801995436    0.5291959060581444   1
ion Ti  0.3600476075598771    0.7516354399735286    0.5266417768864319   1
ion Ti  0.1374056569682754    0.0050004285150575    0.5576928529060605   1
ion Ti  0.6300170944717740    0.7524758979342919    0.5640415502157869   1
ion Ti  0.1369078607392450    0.4970135252952008    0.5585107083348302   1
ion O   0.2788000099999977    0.2500000000000000    0.2046300000000016   0
ion O   0.7788000099999977    0.0000000000000000    0.2046300000000016   0
ion O   0.2788000099999977    0.7499999799999983    0.2046300000000016   0
ion O   0.7788000099999977    0.5000000000000000    0.2046300000000016   0
ion O   0.5621900100000019    0.2500000000000000    0.2408599899999970   0
ion O   0.0621900000000011    0.0000000000000000    0.2408599899999970   0
ion O   0.5621900100000019    0.7499999799999983    0.2408599899999970   0
ion O   0.0621900000000011    0.5000000000000000    0.2408599899999970   0
ion O   0.4198499800000022    0.0000000000000000    0.2646700199999970   0
ion O   0.9198500199999984    0.2500000000000000    0.2646700199999970   0
ion O   0.4198499800000022    0.5000000000000000    0.2646700199999970   0
ion O   0.9198500199999984    0.7499999799999983    0.2646700199999970   0
ion O   0.2032400100000018    0.2500000000000000    0.3009000099999994   0
ion O   0.7032399799999993    0.0000000000000000    0.3009000099999994   0
ion O   0.2032400100000018    0.7499999799999983    0.3009000099999994   0
ion O   0.7032399799999993    0.5000000000000000    0.3009000099999994   0
ion O   0.4108987871242489    0.2486783542631960    0.3507780139559225   1
ion O   0.9091277697086741    0.9985453841578792    0.3501190246415449   1
ion O   0.4100380241297393    0.7497600759491463    0.3503070093588909   1
ion O   0.9092799635842186    0.5019850102658644    0.3500615534652785   1
ion O   0.6947738978605502    0.2492713222671120    0.3870284008507484   1
ion O   0.1949671399165482    0.0009464983087389    0.3863410401595427   1
ion O   0.6919592032496343    0.7494271830125184    0.3855675912445295   1
ion O   0.1943543552369234    0.5001989953382331    0.3857872980443484   1
ion O   0.5518780792185058    0.9990026013480788    0.4114724900681628   1
ion O   0.0506972631815051    0.2504859110554233    0.4072481496140423   1
ion O   0.5519253576179224    0.4992040430435623    0.4108492896649931   1
ion O   0.0528538490305003    0.7506044809439025    0.4114248809015727   1
ion O   0.3374531634363398    0.2543933961070026    0.4482621292966020   1
ion O   0.8359300699405103    0.9950433874882412    0.4469396810209074   1
ion O   0.3341925734806071    0.7495208348809301    0.4463483238611853   1
ion O   0.8359387493192074    0.5034869044880285    0.4467344017091387   1
ion O   0.5517576003990450    0.2486469269490596    0.4972678738340384   1
ion O   0.0447986501701389    0.0185041320415923    0.4934768379715427   1
ion O   0.5423688213868534    0.7451117292471261    0.4951866166679512   1
ion O   0.0459284269532979    0.4849698848730533    0.4935511237221553   1
ion O   0.8151518229297751    0.2494780050234013    0.5305762232899603   1
ion O   0.3230241946342176    0.0029778249136159    0.5297327758750643   1
ion O   0.8231399554874811    0.7497570021084273    0.5326003842252802   1
ion O   0.3253495419789776    0.5016778101713185    0.5333423582524978   1
ion O   0.6819829861047132    -0.0019434068745828    0.5591465218933760   1
ion O   0.1896409889871446    0.2511986321353665    0.5686126521155037   1
ion O   0.6808375265421014    0.4997803289945303    0.5591416689381421   1
ion O   0.1776775605146284    0.7512465788557173    0.5537718916880504   1
ion O   0.4810058862885860    0.2506640565737752    0.5912884504989692   1
ion O   0.9750480756132477    -0.0003606682717061    0.5908709558572435   1
ion O   0.4633294585349879    0.7691570738389261    0.5921308967863192   1
ion O   0.9716183517250478    0.4970050636668584    0.5902041728663384   1
ion O   0.2443540693304384    0.9398836672365959    0.6418161860036318   1
ion O   0.1981394464017195    0.5566715884964482    0.6478905220592015   1
ion O   0.6964508983960752    0.7339401102524229    0.6448409463178864   1
ion O   0.7103149917044660    0.2366563568940585    0.6294749596873012   1
ion O   0.6802485988229731    0.4432462948215429    0.6864003936359128   1
ion H   0.2518525115904774    0.0354479121525844    0.6682364048876497   1
ion H   0.3323528462768850    0.9129641075213298    0.6286213720482685   1
ion H   0.1223507982868133    0.5310023694164105    0.6700119172884683   1
ion H   0.2067136049409838    0.6858339870481169    0.6484990085502048   1
ion H   0.6502337294341269    0.8132563253581280    0.6691160760246465   1
ion H   0.6897900901932368    0.5935112232659056    0.6628129054706734   1
ion H   0.7661384899409878    0.4127383464921479    0.6993024086063951   1
