# Supplementary material for: Surface-Controlled TiO2 Nanocrystals with Catalytically Active Single-Site Co Incorporation for the Oxygen Evolution Reaction
Source: J Am Chem Soc. 2025 May 27;147(22):19391–9. doi: 10.1021/jacs.5c05795 (PMC12147152; doi:10.1021/jacs.5c05795)
Supplement: Supplementary file 2 [file ja5c05795_si_002.zip › Geometry&Energy/101/TS/geo_101_TS_dn1.4.in]

# 1.4   -2350.3609749027350517   -0.203036921   619.400000

lattice  \
       19.6714827978                 0.0                 0.0  \
                 0.0       14.3781704661                 0.0  \
                 0.0                 0.0        46.174703567

coords-type Lattice
ion Co  0.6525772249239631    0.2534726107140558    0.5662030172756608   1
ion Ti  0.5993300100000027    0.0000000000000000    0.2346500000000020   0
ion Ti  0.0993300000000019    0.2500000000000000    0.2346500000000020   0
ion Ti  0.5993300100000027    0.5000000000000000    0.2346500000000020   0
ion Ti  0.0993300000000019    0.7499999799999983    0.2346500000000020   0
ion Ti  0.3827100099999967    0.2500000000000000    0.2708800099999991   0
ion Ti  0.8827099800000013    0.0000000000000000    0.2708800099999991   0
ion Ti  0.3827100099999967    0.7499999799999983    0.2708800099999991   0
ion Ti  0.8827099800000013    0.5000000000000000    0.2708800099999991   0
ion Ti  0.7309414137661769    0.9997443430110072    0.3827116268367719   1
ion Ti  0.2384070566551159    0.2508356612007665    0.3821190136042934   1
ion Ti  0.7311034607244835    0.4988194961539709    0.3824903088058751   1
ion Ti  0.2320612827509883    0.7504607484255027    0.3815711820329631   1
ion Ti  0.5150395894504725    0.2494453910266995    0.4212685060662895   1
ion Ti  0.0131390615687264    0.0024374646022808    0.4145641049402659   1
ion Ti  0.5133990947657235    0.7489818586774440    0.4167183811968160   1
ion Ti  0.0131875751639331    0.4984638245435908    0.4147928016393201   1
ion Ti  0.8614303334479722    0.9964479242952078    0.5294054815449698   1
ion Ti  0.3731654782030663    0.2514549618348667    0.5317077653974407   1
ion Ti  0.8602835056976658    0.5021430592008892    0.5291278318907515   1
ion Ti  0.3600266150147350    0.7516070243541203    0.5265210523018820   1
ion Ti  0.1373543518283343    0.0049290042672241    0.5578415243067301   1
ion Ti  0.6298516555551333    0.7528033698129496    0.5642285202404874   1
ion Ti  0.1367380362116288    0.4971464013676627    0.5586626410826653   1
ion O   0.2788000099999977    0.2500000000000000    0.2046300000000016   0
ion O   0.7788000099999977    0.0000000000000000    0.2046300000000016   0
ion O   0.2788000099999977    0.7499999799999983    0.2046300000000016   0
ion O   0.7788000099999977    0.5000000000000000    0.2046300000000016   0
ion O   0.5621900100000019    0.2500000000000000    0.2408599899999970   0
ion O   0.0621900000000011    0.0000000000000000    0.2408599899999970   0
ion O   0.5621900100000019    0.7499999799999983    0.2408599899999970   0
ion O   0.0621900000000011    0.5000000000000000    0.2408599899999970   0
ion O   0.4198499800000022    0.0000000000000000    0.2646700199999970   0
ion O   0.9198500199999984    0.2500000000000000    0.2646700199999970   0
ion O   0.4198499800000022    0.5000000000000000    0.2646700199999970   0
ion O   0.9198500199999984    0.7499999799999983    0.2646700199999970   0
ion O   0.2032400100000018    0.2500000000000000    0.3009000099999994   0
ion O   0.7032399799999993    0.0000000000000000    0.3009000099999994   0
ion O   0.2032400100000018    0.7499999799999983    0.3009000099999994   0
ion O   0.7032399799999993    0.5000000000000000    0.3009000099999994   0
ion O   0.4109096887227563    0.2486270444135719    0.3508309397443473   1
ion O   0.9091787199973151    0.9986151676311958    0.3501729180252015   1
ion O   0.4100380337592229    0.7497920647779127    0.3503510833382285   1
ion O   0.9093186762025426    0.5019662577235420    0.3501113773753978   1
ion O   0.6947891057277118    0.2492822725327982    0.3870481637892620   1
ion O   0.1949719521572784    0.0009639439763762    0.3863700286695724   1
ion O   0.6920362839895104    0.7494644726411045    0.3855960529580317   1
ion O   0.1942968325368874    0.5002277147791399    0.3857801704723303   1
ion O   0.5519242275277475    0.9989990749843594    0.4114920676538599   1
ion O   0.0507668548802959    0.2505125838782929    0.4073583132466252   1
ion O   0.5519484711647522    0.4992424898194457    0.4107970241074144   1
ion O   0.0528747210508014    0.7506284466767676    0.4114795066555880   1
ion O   0.3374584720705978    0.2546386173774913    0.4482448005080784   1
ion O   0.8359720822614536    0.9950018702566583    0.4469828019248395   1
ion O   0.3341692432503403    0.7494546415990601    0.4463538738147981   1
ion O   0.8359215955696764    0.5036003655173814    0.4467660619548209   1
ion O   0.5515513536581823    0.2488644386859359    0.4972107472702161   1
ion O   0.0447559461478233    0.0183925572016230    0.4935752548535512   1
ion O   0.5423573804182087    0.7448973849590566    0.4952367921873058   1
ion O   0.0458040070991372    0.4852108635142410    0.4936467693806919   1
ion O   0.8148238483677298    0.2495500540332631    0.5305382009749093   1
ion O   0.3230787823688880    0.0032050630540307    0.5296011159882913   1
ion O   0.8227643549371494    0.7498005042597905    0.5327542210243197   1
ion O   0.3254546786626171    0.5015476139512161    0.5333995030102845   1
ion O   0.6817218284170480    0.9984434641590394    0.5590085720588064   1
ion O   0.1896381613573103    0.2512413399411511    0.5685032148637810   1
ion O   0.6805921903934082    0.4995116650065518    0.5591296633845046   1
ion O   0.1777375315258154    0.7512484325238111    0.5537255644097224   1
ion O   0.4812999147955082    0.2506317577754850    0.5910451717955933   1
ion O   0.9749526490161043    0.9997410159696513    0.5909038885017999   1
ion O   0.4630252516438847    0.7696576991816539    0.5921149057114908   1
ion O   0.9713651625115289    0.4968293685347929    0.5902194101667650   1
ion O   0.2450892997398451    0.9397631874293109    0.6416038107028872   1
ion O   0.1978376550894960    0.5566200232768217    0.6478026814405394   1
ion O   0.6959265147357846    0.7343627212056834    0.6447249173267082   1
ion O   0.7097816120848220    0.2367072316365690    0.6294494030586790   1
ion O   0.6813867901804009    0.4439795987318258    0.6861794914738831   1
ion H   0.2537687451578759    0.0353840320805262    0.6679430249091661   1
ion H   0.3328208155445115    0.9110698808411287    0.6283497858095296   1
ion H   0.1224318474683721    0.5307550784441494    0.6701451345553479   1
ion H   0.2067258526447945    0.6857196440597854    0.6486421271804416   1
ion H   0.6498225530612829    0.8136720023015794    0.6690494900469593   1
ion H   0.6901183626493793    0.5924421915097907    0.6629429297817179   1
ion H   0.7675821124347938    0.4135797298060554    0.6987124689133926   1
