# Supplementary material for: Surface-Controlled TiO2 Nanocrystals with Catalytically Active Single-Site Co Incorporation for the Oxygen Evolution Reaction
Source: J Am Chem Soc. 2025 May 27;147(22):19391–9. doi: 10.1021/jacs.5c05795 (PMC12147152; doi:10.1021/jacs.5c05795)
Supplement: Supplementary file 2 [file ja5c05795_si_002.zip › Geometry&Energy/101/TS/geo_101_TS_dn1.3.in]

# 1.3   -2350.3406053911239724   -0.205875241   619.300000

lattice  \
       19.6714827978                 0.0                 0.0  \
                 0.0       14.3781704661                 0.0  \
                 0.0                 0.0        46.174703567

coords-type Lattice
ion Co  0.6509928296631392    0.2528161416364171    0.5660738747691219   1
ion Ti  0.5993300100000027    0.0000000000000000    0.2346500000000020   0
ion Ti  0.0993300000000019    0.2500000000000000    0.2346500000000020   0
ion Ti  0.5993300100000027    0.5000000000000000    0.2346500000000020   0
ion Ti  0.0993300000000019    0.7499999799999983    0.2346500000000020   0
ion Ti  0.3827100099999967    0.2500000000000000    0.2708800099999991   0
ion Ti  0.8827099800000013    0.0000000000000000    0.2708800099999991   0
ion Ti  0.3827100099999967    0.7499999799999983    0.2708800099999991   0
ion Ti  0.8827099800000013    0.5000000000000000    0.2708800099999991   0
ion Ti  0.7310239549484872    0.9996985442792171    0.3826450680462524   1
ion Ti  0.2379494858658993    0.2509384372544287    0.3819272128798325   1
ion Ti  0.7311858478305071    0.4990298333277443    0.3823998586613594   1
ion Ti  0.2318827318495965    0.7505551978098165    0.3815105446766817   1
ion Ti  0.5152556859626183    0.2495832798989233    0.4209253498789184   1
ion Ti  0.0130105239584462    0.0024168527337873    0.4146389643160404   1
ion Ti  0.5133859395174530    0.7490781963403397    0.4165642311212687   1
ion Ti  0.0130788616616174    0.4985878351769649    0.4148586616696576   1
ion Ti  0.8614399474659472    0.9970714030727070    0.5294164223408918   1
ion Ti  0.3720911862136983    0.2515288101155662    0.5307153296514888   1
ion Ti  0.8598803833401033    0.5018589846954662    0.5291001653254025   1
ion Ti  0.3600933804448851    0.7515319701740844    0.5264405271253345   1
ion Ti  0.1370699209858918    0.0048694412743235    0.5580720847467070   1
ion Ti  0.6299870940840879    0.7528467083949459    0.5640046257152936   1
ion Ti  0.1361930315422501    0.4973317505671855    0.5588733671876484   1
ion O   0.2788000099999977    0.2500000000000000    0.2046300000000016   0
ion O   0.7788000099999977    0.0000000000000000    0.2046300000000016   0
ion O   0.2788000099999977    0.7499999799999983    0.2046300000000016   0
ion O   0.7788000099999977    0.5000000000000000    0.2046300000000016   0
ion O   0.5621900100000019    0.2500000000000000    0.2408599899999970   0
ion O   0.0621900000000011    0.0000000000000000    0.2408599899999970   0
ion O   0.5621900100000019    0.7499999799999983    0.2408599899999970   0
ion O   0.0621900000000011    0.5000000000000000    0.2408599899999970   0
ion O   0.4198499800000022    0.0000000000000000    0.2646700199999970   0
ion O   0.9198500199999984    0.2500000000000000    0.2646700199999970   0
ion O   0.4198499800000022    0.5000000000000000    0.2646700199999970   0
ion O   0.9198500199999984    0.7499999799999983    0.2646700199999970   0
ion O   0.2032400100000018    0.2500000000000000    0.3009000099999994   0
ion O   0.7032399799999993    0.0000000000000000    0.3009000099999994   0
ion O   0.2032400100000018    0.7499999799999983    0.3009000099999994   0
ion O   0.7032399799999993    0.5000000000000000    0.3009000099999994   0
ion O   0.4107238312759199    0.2486268230891029    0.3508756542290625   1
ion O   0.9092393697433191    0.9987077562605412    0.3502348674912007   1
ion O   0.4099626728017512    0.7498887399308500    0.3503800692734246   1
ion O   0.9093770900712820    0.5019745010987763    0.3501642999246722   1
ion O   0.6948393566401621    0.2493672836626632    0.3870796068328351   1
ion O   0.1949063967471114    0.0010403412597417    0.3863962265837169   1
ion O   0.6921869662480431    0.7495427968207373    0.3855977778630156   1
ion O   0.1941524736249506    0.5003049421308978    0.3857546783355905   1
ion O   0.5519473774734597    0.9989992178128664    0.4113593876488670   1
ion O   0.0507661848108561    0.2505719398526577    0.4075092682617503   1
ion O   0.5519576439836094    0.4994409665338999    0.4106422958843444   1
ion O   0.0528822437533660    0.7507228892448321    0.4115544368536284   1
ion O   0.3370939123092555    0.2549856476107312    0.4482412467946706   1
ion O   0.8359424851176018    0.9949957619949459    0.4470455397201071   1
ion O   0.3341492308348483    0.7493733391968102    0.4463764354297898   1
ion O   0.8358595141437998    0.5038332761575592    0.4468152073582263   1
ion O   0.5505406005044295    0.2491025003611353    0.4968613039099700   1
ion O   0.0447471844235666    0.0182625955774963    0.4937050055720277   1
ion O   0.5424609016463595    0.7451129449290506    0.4951620791429523   1
ion O   0.0457619441934430    0.4856519358318270    0.4937347813487828   1
ion O   0.8147231942208555    0.2495371201791222    0.5305284602242252   1
ion O   0.3235592603628807    0.0037812251765674    0.5295516639592116   1
ion O   0.8224413905791966    0.7501942078197111    0.5329027183406186   1
ion O   0.3260112419699016    0.5010504829211943    0.5335153530691931   1
ion O   0.6816016111417609    0.9992524076873438    0.5592016932135280   1
ion O   0.1896911066327313    0.2513333177909477    0.5682907844500231   1
ion O   0.6803479521322272    0.4994686179966615    0.5590510673937672   1
ion O   0.1780758393049726    0.7512544435490938    0.5536256094562292   1
ion O   0.4823771681082036    0.2503498796648583    0.5907245519069944   1
ion O   0.9750499582638107    0.9998076044272403    0.5910208679306627   1
ion O   0.4630044062933021    0.7699344230306918    0.5919622024706011   1
ion O   0.9711461242467114    0.4967616402916564    0.5902639097406335   1
ion O   0.2456450087504380    0.9397200705843213    0.6413581949919330   1
ion O   0.1976200260572942    0.5566540456339394    0.6476832951196475   1
ion O   0.6957619255821593    0.7340147066014332    0.6446916377520060   1
ion O   0.7101516665932988    0.2373729054573742    0.6295012296854058   1
ion O   0.6824428155868112    0.4425302087760162    0.6859456461644285   1
ion H   0.2552014630919797    0.0351473412137591    0.6677179195714866   1
ion H   0.3331854048816227    0.9095340986302359    0.6281408733528467   1
ion H   0.1229070755859866    0.5302291889007692    0.6703897899235911   1
ion H   0.2066394557031453    0.6857042848235718    0.6487931742992159   1
ion H   0.6493384885154379    0.8123655655644455    0.6692159212040476   1
ion H   0.6903511325927435    0.5937711338987149    0.6623584280128273   1
ion H   0.7689679437105441    0.4133749443606340    0.6984718301332173   1
