# Supplementary material for: Surface-Controlled TiO2 Nanocrystals with Catalytically Active Single-Site Co Incorporation for the Oxygen Evolution Reaction
Source: J Am Chem Soc. 2025 May 27;147(22):19391–9. doi: 10.1021/jacs.5c05795 (PMC12147152; doi:10.1021/jacs.5c05795)
Supplement: Supplementary file 2 [file ja5c05795_si_002.zip › Geometry&Energy/101/TS/geo_101_TS_dn1.2.in]

# 1.2   -2350.3197283610825252   -0.208769125   619.200000

lattice  \
       19.6714827978                 0.0                 0.0  \
                 0.0       14.3781704661                 0.0  \
                 0.0                 0.0        46.174703567

coords-type Lattice
ion Co  0.6500051010098922    0.2526266715973846    0.5660472369088035   1
ion Ti  0.5993300100000027    0.0000000000000000    0.2346500000000020   0
ion Ti  0.0993300000000019    0.2500000000000000    0.2346500000000020   0
ion Ti  0.5993300100000027    0.5000000000000000    0.2346500000000020   0
ion Ti  0.0993300000000019    0.7499999799999983    0.2346500000000020   0
ion Ti  0.3827100099999967    0.2500000000000000    0.2708800099999991   0
ion Ti  0.8827099800000013    0.0000000000000000    0.2708800099999991   0
ion Ti  0.3827100099999967    0.7499999799999983    0.2708800099999991   0
ion Ti  0.8827099800000013    0.5000000000000000    0.2708800099999991   0
ion Ti  0.7311355707228488    0.9996588765348444    0.3825631324021473   1
ion Ti  0.2374095599799565    0.2509882361850794    0.3817350697912916   1
ion Ti  0.7312656015052693    0.4992341445329623    0.3823009708668634   1
ion Ti  0.2317352184850183    0.7506069909055534    0.3814591346697752   1
ion Ti  0.5154300022861118    0.2496718179382004    0.4205590678454624   1
ion Ti  0.0128977427303341    0.0023302857655616    0.4147146189821940   1
ion Ti  0.5133418926734882    0.7491552332188464    0.4164141478417530   1
ion Ti  0.0129701909325846    0.4987180148950947    0.4149291158569257   1
ion Ti  0.8614748840722826    0.9973689793019647    0.5294082716987514   1
ion Ti  0.3714004208067583    0.2514982617704904    0.5298543491116833   1
ion Ti  0.8596851450312889    0.5017328657870528    0.5290363594865154   1
ion Ti  0.3601309895012083    0.7513591703725649    0.5264032364315827   1
ion Ti  0.1368951138210231    0.0048189899229684    0.5582516930860772   1
ion Ti  0.6299312309066277    0.7527978122563629    0.5637309112098940   1
ion Ti  0.1358239439758246    0.4974153976204978    0.5590468153539293   1
ion O   0.2788000099999977    0.2500000000000000    0.2046300000000016   0
ion O   0.7788000099999977    0.0000000000000000    0.2046300000000016   0
ion O   0.2788000099999977    0.7499999799999983    0.2046300000000016   0
ion O   0.7788000099999977    0.5000000000000000    0.2046300000000016   0
ion O   0.5621900100000019    0.2500000000000000    0.2408599899999970   0
ion O   0.0621900000000011    0.0000000000000000    0.2408599899999970   0
ion O   0.5621900100000019    0.7499999799999983    0.2408599899999970   0
ion O   0.0621900000000011    0.5000000000000000    0.2408599899999970   0
ion O   0.4198499800000022    0.0000000000000000    0.2646700199999970   0
ion O   0.9198500199999984    0.2500000000000000    0.2646700199999970   0
ion O   0.4198499800000022    0.5000000000000000    0.2646700199999970   0
ion O   0.9198500199999984    0.7499999799999983    0.2646700199999970   0
ion O   0.2032400100000018    0.2500000000000000    0.3009000099999994   0
ion O   0.7032399799999993    0.0000000000000000    0.3009000099999994   0
ion O   0.2032400100000018    0.7499999799999983    0.3009000099999994   0
ion O   0.7032399799999993    0.5000000000000000    0.3009000099999994   0
ion O   0.4105764555050684    0.2486390931722320    0.3508989361036518   1
ion O   0.9092964490851407    0.9987858303458531    0.3502847452885949   1
ion O   0.4098674967239908    0.7499678097895383    0.3504131356097315   1
ion O   0.9094073937409614    0.5019830370182204    0.3502152837857773   1
ion O   0.6948674441397170    0.2494299150989704    0.3870915029528022   1
ion O   0.1948068971893558    0.0010538742820784    0.3863962157324628   1
ion O   0.6923319744823572    0.7496192653215703    0.3856151128140448   1
ion O   0.1939817355833712    0.5003879148292756    0.3857202739442855   1
ion O   0.5519454708339888    0.9989916112417724    0.4112223465570641   1
ion O   0.0507420496602556    0.2506117554190906    0.4076207941499038   1
ion O   0.5519249314417036    0.4996007134183261    0.4104808977840363   1
ion O   0.0528492899175375    0.7507779588492893    0.4116309951011516   1
ion O   0.3368004591241767    0.2551653460264574    0.4481828411087331   1
ion O   0.8359557722639689    0.9950064833091897    0.4470925544302757   1
ion O   0.3341548019772528    0.7492731760627706    0.4464166806375420   1
ion O   0.8357873939994311    0.5039562166499251    0.4468467516210874   1
ion O   0.5499013669484947    0.2492579832986577    0.4965866760211575   1
ion O   0.0448292590181235    0.0180148950286765    0.4937976955457525   1
ion O   0.5426152532816482    0.7452562578226881    0.4950804229305126   1
ion O   0.0457309384398095    0.4859562309749924    0.4938019173095296   1
ion O   0.8145476081643823    0.2495005550207950    0.5305019012979747   1
ion O   0.3240769592986433    0.0040800926847091    0.5296484080553419   1
ion O   0.8221877376119664    0.7503419199229433    0.5329895549643682   1
ion O   0.3266178063770721    0.5006743297691453    0.5337165785062091   1
ion O   0.6815574380377186    0.9996587310730887    0.5592614129054989   1
ion O   0.1896015642204068    0.2513806939546863    0.5679904585725731   1
ion O   0.6801246551176464    0.4994445046092835    0.5589258965588405   1
ion O   0.1783595452859341    0.7511809411343828    0.5534822656767731   1
ion O   0.4831984239901339    0.2497685991741920    0.5905082742728743   1
ion O   0.9750905001300676    0.9998126761438619    0.5910893369059225   1
ion O   0.4631877692248452    0.7697912999193242    0.5918963653326074   1
ion O   0.9709489627817713    0.4967019747567255    0.5902671695274172   1
ion O   0.2456177340285476    0.9396925930936711    0.6411927685517084   1
ion O   0.1974937243213099    0.5566681274593293    0.6475250514007060   1
ion O   0.6959452943409602    0.7339461005362482    0.6448159910850582   1
ion O   0.7104975107117892    0.2389354922406365    0.6296045954878454   1
ion O   0.6827474676655558    0.4411757506862179    0.6865519329557205   1
ion H   0.2552158565277768    0.0347173958227141    0.6676997099793776   1
ion H   0.3331978291445451    0.9090676762098608    0.6281451898150611   1
ion H   0.1236544205444558    0.5294610197743342    0.6706628967749116   1
ion H   0.2065057700700286    0.6856898574877656    0.6489082032448756   1
ion H   0.6493316182460813    0.8122661163681318    0.6692926975855463   1
ion H   0.6907729872890189    0.5972842652295287    0.6622576540469872   1
ion H   0.7694746664817884    0.4111445832972929    0.6985883281020415   1
